# Supplementary material for: Causal relationship between obesity and anorectal abscess: a Mendelian randomization study
Source: Front Med (Lausanne). 2024 Jun 21;11:1437849. doi: 10.3389/fmed.2024.1437849 (PMC11225408; doi:10.3389/fmed.2024.1437849)
Supplement: Supplementary file 1 [file Table_1.xlsx]

## Sheet: SNPs related to BMI
ID	SNP	Effect_allele	Other_allele	Se	Beta	Chr	P_val	F	Total F
ukb-b-19953	rs1000096	T	C	0.00203101	-0.0133384	4	5.1e-11	43.1304	63.4658
ukb-b-19953	rs10063055	T	C	0.00226991	0.0136775	5	1.7e-09	36.3075
ukb-b-19953	rs10099330	G	A	0.00198907	0.0124247	8	4.2e-10	39.0186
ukb-b-19953	rs10144067	T	C	0.00202937	0.0185736	14	5.6e-20	83.7664
ukb-b-19953	rs10160769	C	G	0.00242199	-0.0155862	11	1.2e-10	41.4129
ukb-b-19953	rs10169594	C	T	0.00205506	0.0121875	2	3e-09	35.1706
ukb-b-19953	rs10172070	T	C	0.00278352	0.0161392	2	6.7e-09	33.6183
ukb-b-19953	rs10182416	G	A	0.00197134	0.0130378	2	3.7e-11	43.7407
ukb-b-19953	rs10423928	A	T	0.00249869	-0.0340136	19	3.4e-42	185.302
ukb-b-19953	rs10505836	C	A	0.00287086	0.0184851	12	1.2e-10	41.4591
ukb-b-19953	rs10510025	T	C	0.00229886	0.0175643	10	2.2e-14	58.3763
ukb-b-19953	rs1064213	A	G	0.00197196	0.0149301	2	3.7e-14	57.323
ukb-b-19953	rs10742752	C	T	0.00202961	0.0117979	11	6.1e-09	33.7897
ukb-b-19953	rs10756714	G	A	0.00199408	-0.0207862	9	1.9e-25	108.659
ukb-b-19953	rs10756792	T	C	0.00227201	-0.0190582	9	4.9e-17	70.3628
ukb-b-19953	rs10760277	T	C	0.00203825	0.0138734	9	1e-11	46.3288
ukb-b-19953	rs10780248	A	G	0.00199415	-0.0121232	9	1.2e-09	36.9589
ukb-b-19953	rs1078141	T	C	0.00205862	0.0142239	8	4.9e-12	47.7403
ukb-b-19953	rs10799778	G	T	0.00264876	-0.0182237	1	6e-12	47.3356
ukb-b-19953	rs10809621	G	C	0.00207043	-0.0125305	9	1.4e-09	36.6282
ukb-b-19953	rs10824211	T	C	0.00286631	0.0207688	10	4.3e-13	52.5021
ukb-b-19953	rs10927006	C	T	0.00281467	-0.0168156	1	2.3e-09	35.6919
ukb-b-19953	rs10965698	T	C	0.002052	-0.0112741	9	3.9e-08	30.1862
ukb-b-19953	rs10989067	A	G	0.00212349	0.0169514	9	1.4e-15	63.7251
ukb-b-19953	rs11001963	T	C	0.00201921	0.0116794	10	7.3e-09	33.4563
ukb-b-19953	rs11009685	T	C	0.00230766	-0.0130834	10	1.4e-08	32.1438
ukb-b-19953	rs11012732	G	A	0.00210126	0.0216425	10	7.1e-25	106.085
ukb-b-19953	rs11079849	T	C	0.00211163	-0.020093	17	1.8e-21	90.5428
ukb-b-19953	rs11099020	T	C	0.00206202	-0.0142038	4	5.6e-12	47.4486
ukb-b-19953	rs11115160	A	G	0.00233641	-0.0130768	12	2.2e-08	31.326
ukb-b-19953	rs11122450	G	T	0.00202425	-0.0116316	1	9.1e-09	33.018
ukb-b-19953	rs11134679	G	A	0.00213286	0.0182459	5	1.2e-17	73.1823
ukb-b-19953	rs11150745	G	A	0.00212961	-0.0211611	17	2.9e-23	98.7362
ukb-b-19953	rs111598585	T	C	0.00243798	-0.0142245	4	5.4e-09	34.0419
ukb-b-19953	rs11165643	T	C	0.00200337	0.0193319	1	4.9e-22	93.1165
ukb-b-19953	rs111689389	C	G	0.00219522	-0.0136706	5	4.7e-10	38.781
ukb-b-19953	rs11218510	A	G	0.00202121	-0.0144616	11	8.4e-13	51.1929
ukb-b-19953	rs1126930	C	G	0.00535892	0.0322695	12	1.7e-09	36.2602
ukb-b-19953	rs113079574	T	C	0.00251598	-0.0155896	4	5.8e-10	38.3933
ukb-b-19953	rs113603865	T	C	0.00242689	0.0186013	1	1.8e-14	58.7471
ukb-b-19953	rs113624107	A	G	0.00236876	0.0150461	14	2.1e-10	40.3465
ukb-b-19953	rs115056380	A	G	0.0046006	-0.0256435	1	2.5e-08	31.0689
ukb-b-19953	rs11525873	C	T	0.00333603	-0.0239781	7	6.6e-13	51.6618
ukb-b-19953	rs11607476	C	A	0.00199179	0.015712	11	3.1e-15	62.2266
ukb-b-19953	rs11610621	A	T	0.00278318	0.0164869	12	3.1e-09	35.091
ukb-b-19953	rs11630647	A	G	0.00228082	-0.012674	15	2.7e-08	30.8777
ukb-b-19953	rs116374395	A	G	0.00536236	0.0318817	5	2.8e-09	35.3485
ukb-b-19953	rs11641179	G	A	0.00227364	-0.0125461	16	3.4e-08	30.4491
ukb-b-19953	rs11642090	C	T	0.00205925	0.0114184	16	2.9e-08	30.7463
ukb-b-19953	rs11656076	A	G	0.00237054	-0.0154285	17	7.6e-11	42.3597
ukb-b-19953	rs1167311	A	G	0.00213109	-0.0192649	1	1.6e-19	81.7203
ukb-b-19953	rs11675464	G	A	0.00198558	0.0119751	2	1.6e-09	36.3734
ukb-b-19953	rs11691869	A	C	0.00205562	-0.0193158	2	5.6e-21	88.2957
ukb-b-19953	rs11699828	A	G	0.00582677	-0.0335418	20	8.6e-09	33.1373
ukb-b-19953	rs11709402	G	A	0.00220796	0.0228192	3	4.9e-25	106.812
ukb-b-19953	rs117118217	C	G	0.00788004	0.0448186	10	1.3e-08	32.3489
ukb-b-19953	rs117342986	T	C	0.00646781	0.0365794	16	1.6e-08	31.9859
ukb-b-19953	rs11757278	C	T	0.00214834	-0.0146269	6	9.9e-12	46.3552
ukb-b-19953	rs11778219	G	A	0.0026874	0.015796	8	4.2e-09	34.5485
ukb-b-19953	rs118136827	T	G	0.0022019	-0.0132582	17	1.7e-09	36.2555
ukb-b-19953	rs11842871	T	G	0.0022601	-0.0150426	13	2.8e-11	44.2987
ukb-b-19953	rs11919665	T	A	0.00211292	-0.0127854	3	1.4e-09	36.6153
ukb-b-19953	rs12001437	C	T	0.00205069	0.0121836	9	2.8e-09	35.2981
ukb-b-19953	rs12072739	G	A	0.00236691	0.0157008	1	3.3e-11	44.0028
ukb-b-19953	rs12088284	T	C	0.00214854	0.0139317	1	8.9e-11	42.0457
ukb-b-19953	rs12089815	A	G	0.00198606	-0.0123121	1	5.7e-10	38.4308
ukb-b-19953	rs12140153	T	G	0.0034589	-0.033075	1	1.2e-21	91.4374
ukb-b-19953	rs12149660	A	G	0.00311586	-0.0227338	16	3e-13	53.2339
ukb-b-19953	rs12259464	A	G	0.00198686	0.0130895	10	4.5e-11	43.4022
ukb-b-19953	rs12273545	T	C	0.00428551	0.0248393	11	6.8e-09	33.5949
ukb-b-19953	rs1229984	C	T	0.00599385	0.037357	4	4.6e-10	38.8447
ukb-b-19953	rs12364470	G	T	0.0026658	0.0192705	11	4.9e-13	52.2554
ukb-b-19953	rs12440603	T	C	0.0020011	0.0139285	15	3.4e-12	48.4475
ukb-b-19953	rs12459368	G	A	0.00223235	-0.0170141	19	2.5e-14	58.0889
ukb-b-19953	rs12462975	A	G	0.00212071	0.0195822	19	2.6e-20	85.263
ukb-b-19953	rs12541408	C	T	0.00212723	-0.0143261	8	1.6e-11	45.3552
ukb-b-19953	rs1266874	G	A	0.0020712	0.0140966	6	1e-11	46.3217
ukb-b-19953	rs12681792	A	C	0.00251693	0.0148693	8	3.5e-09	34.9011
ukb-b-19953	rs12692596	T	C	0.00203738	0.0130872	2	1.3e-10	41.2619
ukb-b-19953	rs12696039	G	A	0.0027705	-0.0152802	3	3.5e-08	30.4188
ukb-b-19953	rs1286058	A	T	0.00216922	0.0149126	14	6.2e-12	47.2606
ukb-b-19953	rs12881629	G	A	0.00358929	0.0220748	14	7.7e-10	37.8248
ukb-b-19953	rs12889639	A	G	0.00207775	0.0155336	14	7.7e-14	55.893
ukb-b-19953	rs12921986	G	A	0.0036983	0.0203327	16	3.8e-08	30.2264
ukb-b-19953	rs12937411	T	C	0.00201383	-0.017187	17	1.4e-17	72.8374
ukb-b-19953	rs1296328	C	A	0.001999	-0.018862	4	3.9e-21	89.0328
ukb-b-19953	rs12974458	T	C	0.00199717	0.0152466	19	2.3e-14	58.2795
ukb-b-19953	rs13012070	A	G	0.00234795	-0.0136501	2	6.1e-09	33.7982
ukb-b-19953	rs13033310	A	G	0.0022826	0.012611	2	3.3e-08	30.5239
ukb-b-19953	rs13097918	A	T	0.0024161	0.0145561	3	1.7e-09	36.2961
ukb-b-19953	rs13107325	T	C	0.00375479	0.0475799	4	8.5e-37	160.574
ukb-b-19953	rs13176429	C	T	0.00213122	0.0141555	5	3.1e-11	44.1158
ukb-b-19953	rs1320251	T	C	0.00199407	-0.0180321	17	1.5e-19	81.7734
ukb-b-19953	rs13218383	G	C	0.00209236	-0.0144025	6	5.8e-12	47.3809
ukb-b-19953	rs1322842	G	A	0.00203539	-0.0131292	6	1.1e-10	41.6084
ukb-b-19953	rs13248187	C	T	0.00224155	0.015764	8	2e-12	49.4579
ukb-b-19953	rs1327259	G	A	0.00203363	-0.0148532	6	2.8e-13	53.3453
ukb-b-19953	rs13291723	A	G	0.00199876	0.0110318	9	3.4e-08	30.4629
ukb-b-19953	rs1330199	T	G	0.00198642	-0.0117509	9	3.3e-09	34.9945
ukb-b-19953	rs13420048	A	C	0.00205272	-0.0154817	2	4.6e-14	56.8824
ukb-b-19953	rs13427822	G	A	0.00224142	-0.0181515	2	5.6e-16	65.5811
ukb-b-19953	rs1346841	A	G	0.0020172	-0.013056	4	9.7e-11	41.8912
ukb-b-19953	rs1360201	T	C	0.00197747	0.0130075	9	4.8e-11	43.2681
ukb-b-19953	rs13642	T	A	0.00205695	-0.0161363	11	4.3e-15	61.5404
ukb-b-19953	rs140159717	T	C	0.00370967	-0.0246882	15	2.8e-11	44.2903
ukb-b-19953	rs1438945	A	T	0.00219791	-0.0133824	5	1.1e-09	37.0722
ukb-b-19953	rs1441264	A	G	0.00205854	0.0179033	13	3.4e-18	75.6393
ukb-b-19953	rs1451963	T	G	0.00360585	0.022201	14	7.4e-10	37.9079
ukb-b-19953	rs1458156	T	C	0.00197951	0.014075	12	1.2e-12	50.557
ukb-b-19953	rs145981104	G	A	0.00404552	0.022711	8	2e-08	31.5155
ukb-b-19953	rs146569428	A	G	0.00248571	0.0139533	11	2e-08	31.5103
ukb-b-19953	rs1471093	A	G	0.00203996	0.0134619	3	4.1e-11	43.5481
ukb-b-19953	rs1471740	C	T	0.00225404	0.0193576	3	8.9e-18	73.753
ukb-b-19953	rs147568678	C	T	0.00233034	-0.0133327	10	1.1e-08	32.7339
ukb-b-19953	rs1477290	C	T	0.00289815	0.0337772	5	2.2e-31	135.833
ukb-b-19953	rs147730268	T	G	0.00358357	-0.0350799	12	1.3e-22	95.8263
ukb-b-19953	rs1503526	C	T	0.00197681	0.0154308	5	5.9e-15	60.9322
ukb-b-19953	rs156201	C	G	0.00228932	0.0131899	6	8.3e-09	33.1948
ukb-b-19953	rs156914	A	G	0.00197308	0.0111552	1	1.6e-08	31.9643
ukb-b-19953	rs1582931	A	G	0.0019956	-0.0133419	5	2.3e-11	44.698
ukb-b-19953	rs159037	C	T	0.00226776	0.0123714	5	4.9e-08	29.7607
ukb-b-19953	rs1609010	G	A	0.0019963	0.0209773	8	7.9e-26	110.42
ukb-b-19953	rs1657930	A	G	0.00248602	-0.0146839	15	3.5e-09	34.8878
ukb-b-19953	rs16916303	G	A	0.00307931	-0.0192369	9	4.2e-10	39.0268
ukb-b-19953	rs17056301	C	T	0.0022697	0.0135831	5	2.2e-09	35.8147
ukb-b-19953	rs17132130	C	G	0.00238564	-0.0178418	7	7.5e-14	55.9329
ukb-b-19953	rs17149254	C	T	0.00255804	-0.0213507	7	7e-17	69.6642
ukb-b-19953	rs17218879	G	C	0.00209842	0.0126549	9	1.6e-09	36.3691
ukb-b-19953	rs17289010	G	A	0.00210438	-0.0134661	4	1.6e-10	40.9482
ukb-b-19953	rs17399739	G	A	0.00391006	0.0270713	10	4.4e-12	47.9349
ukb-b-19953	rs17446299	G	C	0.00266515	0.0153235	13	8.9e-09	33.0577
ukb-b-19953	rs17544384	C	T	0.00241434	0.0140931	1	5.3e-09	34.0735
ukb-b-19953	rs17668356	G	C	0.00279318	-0.0230543	3	1.5e-16	68.1249
ukb-b-19953	rs17770336	T	C	0.00211161	0.0242931	9	1.3e-30	132.354
ukb-b-19953	rs1778830	A	G	0.00205596	0.0140775	1	7.5e-12	46.8837
ukb-b-19953	rs1788808	G	A	0.00198255	-0.020404	18	7.7e-25	105.921
ukb-b-19953	rs1793636	C	G	0.0021408	-0.0133343	11	4.7e-10	38.7961
ukb-b-19953	rs1805123	G	T	0.00229711	-0.0167569	7	3e-13	53.2137
ukb-b-19953	rs1834144	A	C	0.00205213	-0.0140112	18	8.6e-12	46.6166
ukb-b-19953	rs1861410	T	C	0.00198918	-0.0212558	2	1.2e-26	114.184
ukb-b-19953	rs1884897	G	A	0.00205634	0.020001	20	2.3e-22	94.6049
ukb-b-19953	rs1919243	C	T	0.00200175	0.0116759	5	5.5e-09	34.0221
ukb-b-19953	rs1967772	A	G	0.00220377	-0.0170434	13	1e-14	59.8108
ukb-b-19953	rs2035936	T	G	0.00435778	0.0370863	3	1.7e-17	72.4263
ukb-b-19953	rs2051559	C	T	0.00291963	0.0204078	4	2.8e-12	48.8581
ukb-b-19953	rs2075466	C	G	0.00223627	0.0132903	16	2.8e-09	35.32
ukb-b-19953	rs2102278	G	A	0.0021139	0.0118583	4	2e-08	31.4685
ukb-b-19953	rs2133561	T	A	0.00204744	-0.014097	5	5.8e-12	47.4058
ukb-b-19953	rs213518	C	T	0.00280491	0.0157894	7	1.8e-08	31.6879
ukb-b-19953	rs2153740	G	A	0.00199313	-0.0112551	20	1.6e-08	31.888
ukb-b-19953	rs215634	G	A	0.00203492	-0.0155223	7	2.4e-14	58.1859
ukb-b-19953	rs2172131	C	T	0.00200386	-0.0149382	10	9e-14	55.5727
ukb-b-19953	rs2192158	G	A	0.00198302	-0.015012	4	3.7e-14	57.309
ukb-b-19953	rs2216931	A	C	0.00208587	0.0169109	2	5.2e-16	65.7293
ukb-b-19953	rs2234458	T	C	0.00205579	-0.0203841	11	3.6e-23	98.3163
ukb-b-19953	rs2248551	A	G	0.00266497	0.0146523	6	3.8e-08	30.2292
ukb-b-19953	rs2271189	A	G	0.00201869	-0.0163086	12	6.5e-16	65.2671
ukb-b-19953	rs2289379	T	C	0.00202952	-0.0152765	7	5.2e-14	56.658
ukb-b-19953	rs2307111	C	T	0.00202203	-0.0280042	5	1.3e-43	191.81
ukb-b-19953	rs2342892	G	T	0.00197715	-0.0126972	16	1.3e-10	41.2417
ukb-b-19953	rs2381404	C	T	0.00229974	0.0139664	2	1.3e-09	36.8817
ukb-b-19953	rs2383377	A	G	0.00293564	0.0161287	14	3.9e-08	30.1851
ukb-b-19953	rs2398861	G	A	0.00226733	0.0179932	9	2.1e-15	62.9778
ukb-b-19953	rs2425816	A	G	0.00201106	0.0122284	20	1.2e-09	36.9734
ukb-b-19953	rs2433733	A	G	0.00210907	-0.0171805	2	3.8e-16	66.3574
ukb-b-19953	rs2439823	G	A	0.00199108	0.0191998	10	5.3e-22	92.9857
ukb-b-19953	rs2482356	C	T	0.00199506	-0.0113511	9	1.3e-08	32.3716
ukb-b-19953	rs2512892	C	T	0.00199819	0.0129468	11	9.2e-11	41.9809
ukb-b-19953	rs252761	T	G	0.00201769	-0.0115046	5	1.2e-08	32.5113
ukb-b-19953	rs2568958	A	G	0.00201204	0.0222928	1	1.6e-28	122.76
ukb-b-19953	rs2569993	C	T	0.00212202	0.01267	3	2.4e-09	35.6496
ukb-b-19953	rs2606228	C	A	0.00208379	-0.0138791	3	2.7e-11	44.3624
ukb-b-19953	rs2616143	A	G	0.00212547	-0.0138738	8	6.7e-11	42.607
ukb-b-19953	rs2678204	G	T	0.00208158	0.024161	1	3.8e-31	134.724
ukb-b-19953	rs2725371	G	A	0.00215845	-0.0160301	8	1.1e-13	55.1555
ukb-b-19953	rs2791643	T	C	0.00231332	-0.0133837	1	7.2e-09	33.4719
ukb-b-19953	rs2814942	A	G	0.00209768	0.0284856	6	5.3e-42	184.405
ukb-b-19953	rs28350	G	A	0.00258234	-0.0180335	3	2.9e-12	48.7678
ukb-b-19953	rs28366156	C	T	0.00292978	-0.0264826	6	1.6e-19	81.7055
ukb-b-19953	rs2837996	C	T	0.00207859	0.0126647	21	1.1e-09	37.1238
ukb-b-19953	rs28404639	T	C	0.00205533	-0.0117129	5	1.2e-08	32.4762
ukb-b-19953	rs28489620	A	G	0.00220025	-0.0153737	22	2.8e-12	48.8217
ukb-b-19953	rs28568418	A	G	0.00320812	-0.0182825	15	1.2e-08	32.4766
ukb-b-19953	rs2861685	C	T	0.00199763	-0.0171274	2	1e-17	73.5111
ukb-b-19953	rs28670671	C	T	0.00226426	-0.0124638	9	3.7e-08	30.3004
ukb-b-19953	rs2870111	T	C	0.00201912	-0.0157151	15	7.1e-15	60.5773
ukb-b-19953	rs2875762	C	G	0.0023121	0.015339	6	3.3e-11	44.013
ukb-b-19953	rs2899644	T	C	0.0023609	0.0149659	15	2.3e-10	40.1838
ukb-b-19953	rs2920503	T	C	0.00219666	-0.0140307	3	1.7e-10	40.7974
ukb-b-19953	rs2922757	T	A	0.00201926	0.0122465	8	1.3e-09	36.7824
ukb-b-19953	rs2962334	T	G	0.00703547	0.0432552	5	7.8e-10	37.7999
ukb-b-19953	rs317656	A	T	0.00221303	-0.0144763	12	6.1e-11	42.7898
ukb-b-19953	rs3213943	A	C	0.00288163	-0.0179406	2	4.8e-10	38.7612
ukb-b-19953	rs32421	T	A	0.00237757	0.0132315	5	2.6e-08	30.9707
ukb-b-19953	rs329118	T	C	0.0020038	-0.0165734	5	1.3e-16	68.4092
ukb-b-19953	rs329651	T	G	0.00250202	0.0157218	11	3.3e-10	39.4842
ukb-b-19953	rs34045288	T	C	0.00209371	0.0234784	6	3.5e-29	125.749
ukb-b-19953	rs34153025	C	T	0.00678155	-0.0389151	15	9.6e-09	32.929
ukb-b-19953	rs34234296	A	G	0.00204032	-0.014947	2	2.4e-13	53.6675
ukb-b-19953	rs34481751	A	C	0.00270404	-0.0185029	20	7.8e-12	46.8224
ukb-b-19953	rs34517439	A	C	0.00304983	0.038848	1	3.6e-37	162.251
ukb-b-19953	rs34696181	C	T	0.00198283	0.0114345	7	8.1e-09	33.2555
ukb-b-19953	rs34811474	A	G	0.00234269	-0.0285293	4	4.1e-34	148.304
ukb-b-19953	rs349071	A	G	0.00198231	-0.0133062	11	1.9e-11	45.0573
ukb-b-19953	rs35154326	G	A	0.00223442	-0.0130427	16	5.3e-09	34.0726
ukb-b-19953	rs35364449	T	C	0.00318335	0.0217069	15	9.2e-12	46.4972
ukb-b-19953	rs35697587	A	G	0.00198067	-0.0164677	14	9.2e-17	69.126
ukb-b-19953	rs35697691	G	C	0.00352223	0.0230305	15	6.2e-11	42.7535
ukb-b-19953	rs35809007	A	G	0.00205627	-0.0171009	2	9.1e-17	69.1636
ukb-b-19953	rs35957544	T	G	0.00200438	-0.0196429	8	1.1e-22	96.0398
ukb-b-19953	rs36007635	A	G	0.00286788	-0.021045	6	2.2e-13	53.8488
ukb-b-19953	rs36061954	T	C	0.00201928	0.0128445	8	2e-10	40.4614
ukb-b-19953	rs3764625	G	T	0.00201523	-0.0117714	19	5.2e-09	34.1198
ukb-b-19953	rs3784710	C	T	0.00236042	-0.0297067	15	2.5e-36	158.391
ukb-b-19953	rs3803286	G	A	0.00209828	-0.0186417	14	6.4e-19	78.9304
ukb-b-19953	rs3807566	T	G	0.00199583	-0.0120727	7	1.5e-09	36.5899
ukb-b-19953	rs3814883	T	C	0.00198424	0.0240107	16	1e-33	146.427
ukb-b-19953	rs3845344	T	C	0.00201927	0.0163609	1	5.4e-16	65.6486
ukb-b-19953	rs3851998	G	C	0.00226874	-0.0136071	3	2e-09	35.9718
ukb-b-19953	rs3866805	A	C	0.00206546	0.0117835	1	1.2e-08	32.5473
ukb-b-19953	rs3897102	T	C	0.00202716	0.0120838	12	2.5e-09	35.5329
ukb-b-19953	rs3901286	A	C	0.00275602	-0.0225553	7	2.7e-16	66.978
ukb-b-19953	rs3902951	G	T	0.00235267	0.0141019	14	2e-09	35.928
ukb-b-19953	rs3935190	A	G	0.00199701	-0.0144864	17	4e-13	52.6212
ukb-b-19953	rs394608	C	T	0.00199484	0.0186353	21	9.5e-21	87.2683
ukb-b-19953	rs40071	C	T	0.00258163	-0.0261666	5	3.8e-24	102.732
ukb-b-19953	rs4017425	T	C	0.00198035	-0.0125817	3	2.1e-10	40.3641
ukb-b-19953	rs4055791	T	C	0.00200801	-0.0178082	13	7.4e-19	78.6517
ukb-b-19953	rs406388	G	C	0.00260181	0.015973	22	8.3e-10	37.6896
ukb-b-19953	rs41279738	G	T	0.0062225	0.0684263	1	4e-28	120.925
ukb-b-19953	rs4148155	G	A	0.00310659	-0.0229681	4	1.4e-13	54.6616
ukb-b-19953	rs4261944	G	T	0.00205652	0.0138553	4	1.6e-11	45.3906
ukb-b-19953	rs4267103	C	T	0.00254312	0.0153916	12	1.4e-09	36.6297
ukb-b-19953	rs4284600	C	T	0.00199506	0.0119673	15	2e-09	35.9816
ukb-b-19953	rs429343	G	A	0.00199729	-0.0173795	2	3.3e-18	75.7168
ukb-b-19953	rs429358	C	T	0.00274373	-0.0266723	19	2.4e-22	94.5014
ukb-b-19953	rs4307239	G	A	0.00198816	0.0121413	7	1e-09	37.293
ukb-b-19953	rs4444317	G	A	0.00242104	-0.0161604	15	2.5e-11	44.5554
ukb-b-19953	rs4456769	T	C	0.00210138	0.0146111	20	3.6e-12	48.3456
ukb-b-19953	rs4477562	T	C	0.00298011	0.0296118	13	2.9e-23	98.7336
ukb-b-19953	rs4482463	A	C	0.00370692	-0.0313175	2	3e-17	71.3753
ukb-b-19953	rs45486197	A	G	0.00403737	0.025766	19	1.7e-10	40.7284
ukb-b-19953	rs4605363	C	A	0.00207733	0.0163638	2	3.3e-15	62.0522
ukb-b-19953	rs4648450	A	C	0.00198775	-0.014837	1	8.4e-14	55.7146
ukb-b-19953	rs4658403	T	C	0.00264997	-0.0188877	1	1e-12	50.8015
ukb-b-19953	rs4672338	T	C	0.00208669	0.0135646	2	8e-11	42.2569
ukb-b-19953	rs4722398	T	C	0.00287545	0.0186993	7	7.9e-11	42.2901
ukb-b-19953	rs4764949	G	A	0.00211197	-0.0183924	12	3.1e-18	75.8405
ukb-b-19953	rs4790292	A	C	0.00275603	-0.0254509	17	2.6e-20	85.2783
ukb-b-19953	rs4820410	G	A	0.00208527	-0.0177457	22	1.7e-17	72.4205
ukb-b-19953	rs4832298	T	C	0.00212268	-0.015965	2	5.4e-14	56.5677
ukb-b-19953	rs4858940	C	T	0.00309976	0.0229281	3	1.4e-13	54.7117
ukb-b-19953	rs4876611	G	A	0.00220502	0.0197549	8	3.3e-19	80.2647
ukb-b-19953	rs4929923	C	T	0.00206436	0.0189424	11	4.5e-20	84.1975
ukb-b-19953	rs5011579	G	C	0.00219322	0.0140268	16	1.6e-10	40.9028
ukb-b-19953	rs512121	C	T	0.00252176	-0.0159359	18	2.6e-10	39.9343
ukb-b-19953	rs529200	G	A	0.0019785	0.0168965	3	1.3e-17	72.9325
ukb-b-19953	rs539515	C	A	0.0024426	0.0495291	1	2e-91	411.165
ukb-b-19953	rs55707359	G	T	0.00812381	0.0531292	11	6.2e-11	42.7708
ukb-b-19953	rs55714539	C	A	0.00210043	0.0175719	19	6e-17	69.9876
ukb-b-19953	rs55726687	A	G	0.00242628	0.02483	12	1.4e-24	104.73
ukb-b-19953	rs55769038	A	G	0.00201096	0.0160961	11	1.2e-15	64.067
ukb-b-19953	rs558887	G	A	0.00214881	-0.0129976	11	1.5e-09	36.5873
ukb-b-19953	rs559231	T	G	0.00203562	0.0134907	18	3.4e-11	43.9213
ukb-b-19953	rs55966114	T	C	0.00251342	0.0145885	12	6.5e-09	33.6892
ukb-b-19953	rs56038322	A	G	0.00214833	0.0139276	3	9e-11	42.0291
ukb-b-19953	rs56094641	G	A	0.00201412	0.0734967	16	1e-200	1331.57
ukb-b-19953	rs56133507	G	T	0.00247385	0.0137622	2	2.7e-08	30.9477
ukb-b-19953	rs56143236	T	C	0.00226533	0.0126667	3	2.3e-08	31.2654
ukb-b-19953	rs56161855	T	A	0.00291784	0.0224575	17	1.4e-14	59.2379
ukb-b-19953	rs56203622	C	T	0.00280183	0.0179769	9	1.4e-10	41.1667
ukb-b-19953	rs56352336	C	T	0.00275021	-0.016327	19	2.9e-09	35.2437
ukb-b-19953	rs56399737	T	C	0.00199646	-0.0161325	13	6.4e-16	65.2953
ukb-b-19953	rs56858768	A	G	0.00217378	0.0159188	13	2.4e-13	53.6277
ukb-b-19953	rs56893062	G	T	0.00215383	0.0125141	8	6.2e-09	33.758
ukb-b-19953	rs56930105	T	C	0.00286187	0.0157557	2	3.7e-08	30.3093
ukb-b-19953	rs57636386	C	T	0.00358326	-0.0412553	18	1.1e-30	132.557
ukb-b-19953	rs57989773	C	T	0.00236315	0.0133488	6	1.6e-08	31.9082
ukb-b-19953	rs58862095	T	C	0.00200786	-0.0229877	7	2.4e-30	131.076
ukb-b-19953	rs59068084	T	G	0.00201048	0.0110552	4	3.8e-08	30.2367
ukb-b-19953	rs59227842	G	A	0.00215313	0.0229675	11	1.5e-26	113.786
ukb-b-19953	rs594024	C	T	0.00199081	-0.0146771	11	1.7e-13	54.3527
ukb-b-19953	rs6023655	G	A	0.00234997	-0.0147346	20	3.6e-10	39.3144
ukb-b-19953	rs60764613	T	G	0.00282688	0.02099	18	1.1e-13	55.1328
ukb-b-19953	rs61740466	A	G	0.00231885	-0.0135153	1	5.6e-09	33.9708
ukb-b-19953	rs61813324	T	C	0.00292038	0.0290259	1	2.8e-23	98.7854
ukb-b-19953	rs61828641	A	G	0.00315913	0.0224585	1	1.2e-12	50.539
ukb-b-19953	rs61871615	T	C	0.00359269	-0.0267159	10	1e-13	55.2968
ukb-b-19953	rs61903695	G	A	0.00227115	0.0166235	11	2.5e-13	53.5739
ukb-b-19953	rs61992671	G	A	0.00206924	-0.0161925	14	5.1e-15	61.2359
ukb-b-19953	rs62020775	A	T	0.0028635	-0.0165665	15	7.2e-09	33.4709
ukb-b-19953	rs62072006	C	A	0.00282374	0.0156492	17	3e-08	30.7139
ukb-b-19953	rs62107261	C	T	0.00460882	-0.0911559	2	4.6e-87	391.192
ukb-b-19953	rs62176243	T	A	0.00228878	-0.0149699	2	6.1e-11	42.7789
ukb-b-19953	rs62190049	C	G	0.00203614	-0.0111798	2	4e-08	30.1476
ukb-b-19953	rs62241847	G	A	0.00212897	-0.0124263	3	5.3e-09	34.0678
ukb-b-19953	rs62246311	A	G	0.00325487	0.0207539	3	1.8e-10	40.6567
ukb-b-19953	rs62379271	G	T	0.00200557	0.0117237	5	5e-09	34.1707
ukb-b-19953	rs62407562	A	T	0.00222463	0.0144393	6	8.5e-11	42.1286
ukb-b-19953	rs6265	T	C	0.00252719	-0.0399185	11	3.3e-56	249.501
ukb-b-19953	rs6430068	A	G	0.0031882	0.0186066	2	5.3e-09	34.0599
ukb-b-19953	rs6444950	A	G	0.00232007	0.0158525	3	8.3e-12	46.6867
ukb-b-19953	rs6545714	A	G	0.00201573	-0.0205219	2	2.4e-24	103.65
ukb-b-19953	rs6560906	C	T	0.00214136	-0.012198	12	1.2e-08	32.4487
ukb-b-19953	rs6561937	A	T	0.00230346	-0.015934	13	4.6e-12	47.8507
ukb-b-19953	rs6567160	C	T	0.00234213	0.0541723	18	2.3e-118	534.974
ukb-b-19953	rs6575340	A	G	0.00206189	0.0207333	14	8.7e-24	101.113
ukb-b-19953	rs66679256	T	C	0.00198759	0.0148864	4	6.9e-14	56.0952
ukb-b-19953	rs6669341	G	A	0.0019986	-0.0170287	1	1.6e-17	72.5958
ukb-b-19953	rs6682438	C	T	0.00210047	0.0131586	1	3.7e-10	39.2452
ukb-b-19953	rs6705567	C	T	0.00204919	-0.0146168	2	9.8e-13	50.8792
ukb-b-19953	rs6707827	G	A	0.00217332	0.0119437	2	3.9e-08	30.2016
ukb-b-19953	rs6710091	G	C	0.00206707	-0.0116835	2	1.6e-08	31.9474
ukb-b-19953	rs6713781	C	G	0.00202799	-0.0135736	2	2.2e-11	44.798
ukb-b-19953	rs6725931	T	C	0.00274403	0.0191046	2	3.3e-12	48.4728
ukb-b-19953	rs6744646	G	A	0.00261213	0.0554684	2	4.5e-100	450.922
ukb-b-19953	rs6752979	A	G	0.00211721	0.0125235	2	3.3e-09	34.9884
ukb-b-19953	rs67609008	C	T	0.0022021	0.0170863	10	8.6e-15	60.2035
ukb-b-19953	rs6769617	T	A	0.00208902	-0.0135754	3	8.1e-11	42.2299
ukb-b-19953	rs6774894	A	T	0.00205674	0.0133088	3	9.7e-11	41.8715
ukb-b-19953	rs6777784	T	G	0.00202753	0.0116125	3	1e-08	32.8033
ukb-b-19953	rs6831088	A	G	0.0020591	-0.0115222	4	2.2e-08	31.3124
ukb-b-19953	rs6843852	T	C	0.00197607	0.0130897	4	3.5e-11	43.8788
ukb-b-19953	rs6909685	T	C	0.00211352	-0.014612	6	4.7e-12	47.7977
ukb-b-19953	rs6922607	G	A	0.00251479	0.0148848	6	3.2e-09	35.0334
ukb-b-19953	rs6938973	C	T	0.00201872	0.0182223	6	1.8e-19	81.4806
ukb-b-19953	rs6950388	A	G	0.00244806	0.0155219	7	2.3e-10	40.2018
ukb-b-19953	rs6962980	C	A	0.00198814	-0.0159568	7	1e-15	64.4166
ukb-b-19953	rs698147	G	A	0.00198514	-0.0128512	5	9.6e-11	41.9088
ukb-b-19953	rs7024334	G	T	0.00238338	-0.0138177	9	6.7e-09	33.6113
ukb-b-19953	rs7027304	T	C	0.00208703	0.0145492	9	3.1e-12	48.5983
ukb-b-19953	rs7034554	G	A	0.00204252	-0.0129826	9	2.1e-10	40.4009
ukb-b-19953	rs7038943	C	T	0.00208641	-0.0140202	9	1.8e-11	45.1553
ukb-b-19953	rs704061	C	T	0.00198552	0.0146374	12	1.7e-13	54.3475
ukb-b-19953	rs705158	A	T	0.00230446	0.0155952	10	1.3e-11	45.7977
ukb-b-19953	rs7070670	T	C	0.00211928	-0.0123274	10	6e-09	33.835
ukb-b-19953	rs7081254	C	T	0.00245216	-0.0142516	10	6.2e-09	33.7777
ukb-b-19953	rs7124681	A	C	0.0020063	0.0256977	11	1.5e-37	164.058
ukb-b-19953	rs7132908	A	G	0.00203363	0.0297904	12	1.4e-48	214.59
ukb-b-19953	rs71495038	A	G	0.00370969	0.0277998	10	6.7e-14	56.1575
ukb-b-19953	rs7201895	A	G	0.00207999	-0.0149781	16	6e-13	51.855
ukb-b-19953	rs7206608	G	C	0.00211797	0.0135122	16	1.8e-10	40.7017
ukb-b-19953	rs7218014	C	T	0.00249216	0.0189524	17	2.9e-14	57.8331
ukb-b-19953	rs7232171	T	G	0.00200821	0.0123404	18	8e-10	37.7607
ukb-b-19953	rs723672	T	C	0.00200698	0.0111273	12	3e-08	30.7393
ukb-b-19953	rs7250833	T	C	0.002188	0.0135041	19	6.7e-10	38.0923
ukb-b-19953	rs7259070	C	T	0.00203628	0.021869	19	6.6e-27	115.341
ukb-b-19953	rs72634826	A	G	0.00228001	-0.021277	1	1e-20	87.0858
ukb-b-19953	rs72649373	C	T	0.00287805	0.0178062	4	6.1e-10	38.2777
ukb-b-19953	rs72673947	G	A	0.00321496	0.0218864	8	9.9e-12	46.3444
ukb-b-19953	rs72892910	T	G	0.00262053	0.0387798	6	1.5e-49	218.994
ukb-b-19953	rs72976986	A	G	0.00254712	-0.0232257	19	7.6e-20	83.1455
ukb-b-19953	rs73026725	A	C	0.00275052	-0.022318	19	4.9e-16	65.8387
ukb-b-19953	rs73052033	C	T	0.00254634	-0.0303929	3	7.7e-33	142.466
ukb-b-19953	rs7306534	A	G	0.00205437	-0.0112754	12	4.1e-08	30.1236
ukb-b-19953	rs73124396	C	T	0.0024548	-0.0154472	7	3.1e-10	39.5975
ukb-b-19953	rs73142879	T	C	0.00252257	-0.0266936	20	3.6e-26	111.977
ukb-b-19953	rs73193736	G	A	0.00232002	-0.0177165	12	2.2e-14	58.3139
ukb-b-19953	rs73213484	T	A	0.0028364	-0.0225766	4	1.7e-15	63.3552
ukb-b-19953	rs7331420	A	G	0.00220081	-0.0143702	13	6.6e-11	42.6344
ukb-b-19953	rs7357754	G	A	0.00198362	0.0141146	9	1.1e-12	50.6314
ukb-b-19953	rs73601548	T	C	0.00311639	0.0177354	10	1.3e-08	32.3876
ukb-b-19953	rs73985439	C	A	0.00214059	0.0136616	2	1.7e-10	40.732
ukb-b-19953	rs7442885	G	C	0.00241251	-0.0228163	5	3.2e-21	89.4442
ukb-b-19953	rs745249	T	C	0.00219724	0.0176118	2	1.1e-15	64.2469
ukb-b-19953	rs74750282	C	T	0.00352561	-0.0196382	7	2.5e-08	31.0266
ukb-b-19953	rs7498665	G	A	0.00201997	0.0268646	16	2.3e-40	176.877
ukb-b-19953	rs7516554	T	C	0.00201565	0.0120066	1	2.6e-09	35.4821
ukb-b-19953	rs7519259	A	G	0.00198381	0.0140028	1	1.7e-12	49.823
ukb-b-19953	rs7539903	A	T	0.0020273	-0.0131691	1	8.3e-11	42.1965
ukb-b-19953	rs754635	G	C	0.0031093	0.0219925	3	1.5e-12	50.0292
ukb-b-19953	rs75499503	T	C	0.00241845	-0.0180331	6	8.9e-14	55.5989
ukb-b-19953	rs7571496	G	A	0.00225454	-0.0158916	2	1.8e-12	49.6843
ukb-b-19953	rs76183894	C	T	0.00364437	-0.0219584	3	1.7e-09	36.3042
ukb-b-19953	rs7619139	A	T	0.00201061	0.0134537	3	2.2e-11	44.7742
ukb-b-19953	rs76702514	G	C	0.00243278	-0.0164862	1	1.2e-11	45.9236
ukb-b-19953	rs7683836	A	G	0.00199427	-0.0122469	4	8.2e-10	37.7124
ukb-b-19953	rs7707394	A	G	0.00205858	-0.0192522	5	8.6e-21	87.4632
ukb-b-19953	rs7708584	G	A	0.0019949	-0.0159321	5	1.4e-15	63.7828
ukb-b-19953	rs7761673	A	T	0.0023901	-0.0135915	6	1.3e-08	32.3372
ukb-b-19953	rs7762794	G	A	0.00218606	0.0149077	6	9.1e-12	46.5047
ukb-b-19953	rs7774	A	C	0.00215169	0.014988	17	3.3e-12	48.5208
ukb-b-19953	rs7776021	A	G	0.00218251	0.0123701	6	1.4e-08	32.1243
ukb-b-19953	rs7802342	G	T	0.00218145	0.0122748	7	1.8e-08	31.662
ukb-b-19953	rs7805441	T	C	0.00198884	0.0133747	7	1.8e-11	45.2239
ukb-b-19953	rs78086698	C	T	0.0050761	0.0318357	12	3.6e-10	39.334
ukb-b-19953	rs784257	C	T	0.00254968	0.0179315	18	2e-12	49.4609
ukb-b-19953	rs78605811	C	A	0.00444673	-0.032737	3	1.8e-13	54.1996
ukb-b-19953	rs7893571	T	G	0.00210152	0.0140553	10	2.3e-11	44.7315
ukb-b-19953	rs7924036	T	G	0.0019778	-0.0142836	10	5.1e-13	52.1568
ukb-b-19953	rs7925100	A	G	0.0020221	0.014725	11	3.3e-13	53.028
ukb-b-19953	rs7928320	G	C	0.00428501	0.0243383	11	1.3e-08	32.2609
ukb-b-19953	rs7944782	G	T	0.00198748	0.0157606	11	2.2e-15	62.884
ukb-b-19953	rs7947143	A	G	0.00267522	-0.0182782	11	8.3e-12	46.6818
ukb-b-19953	rs79780963	T	C	0.00369591	0.0236803	10	1.5e-10	41.0517
ukb-b-19953	rs7996639	A	G	0.00200245	0.0145559	13	3.6e-13	52.839
ukb-b-19953	rs80135274	T	A	0.00388113	0.021339	17	3.8e-08	30.2296
ukb-b-19953	rs8015400	A	C	0.00211709	0.0213422	14	6.7e-24	101.625
ukb-b-19953	rs8020365	A	T	0.00239517	0.0251068	14	1e-25	109.878
ukb-b-19953	rs8024137	T	A	0.00276778	0.0156329	15	1.6e-08	31.9019
ukb-b-19953	rs8025516	G	T	0.00207578	-0.0146558	15	1.7e-12	49.849
ukb-b-19953	rs8076669	C	T	0.00199601	0.0140681	17	1.8e-12	49.6759
ukb-b-19953	rs8089514	A	T	0.00207588	0.012988	18	3.9e-10	39.1453
ukb-b-19953	rs8132491	A	G	0.00219317	-0.015375	21	2.4e-12	49.1457
ukb-b-19953	rs815163	C	T	0.00198582	-0.016485	1	1e-16	68.9125
ukb-b-19953	rs852042	G	A	0.00231309	-0.0131207	20	1.4e-08	32.1758
ukb-b-19953	rs862320	T	C	0.00201345	-0.0231703	16	1.2e-30	132.429
ukb-b-19953	rs879620	T	C	0.00203595	0.0241136	16	2.3e-32	140.278
ukb-b-19953	rs909001	G	C	0.00261353	0.0160597	1	8e-10	37.7589
ukb-b-19953	rs909892	A	G	0.00291255	-0.0184105	20	2.6e-10	39.9562
ukb-b-19953	rs923994	G	A	0.00240219	-0.0145761	4	1.3e-09	36.8187
ukb-b-19953	rs9267671	A	G	0.00413587	0.026149	6	2.6e-10	39.9739
ukb-b-19953	rs9291822	T	C	0.00199464	-0.014263	5	8.6e-13	51.132
ukb-b-19953	rs9294260	A	G	0.00198818	0.014782	6	1e-13	55.2783
ukb-b-19953	rs9349235	T	C	0.00200924	0.0111809	6	2.6e-08	30.9663
ukb-b-19953	rs935166	A	G	0.00197292	-0.0161066	2	3.2e-16	66.6483
ukb-b-19953	rs9463175	T	C	0.00210115	-0.0115	6	4.4e-08	29.9558
ukb-b-19953	rs9478496	C	T	0.00267493	0.0181836	6	1.1e-11	46.2099
ukb-b-19953	rs9515446	G	A	0.00199052	0.0151051	13	3.2e-14	57.5856
ukb-b-19953	rs9522180	T	C	0.00199325	-0.0141095	13	1.5e-12	50.1072
ukb-b-19953	rs9571687	A	C	0.0021094	-0.0135388	13	1.4e-10	41.1948
ukb-b-19953	rs9638713	G	A	0.00635399	-0.0361735	7	1.2e-08	32.4107
ukb-b-19953	rs9673839	G	A	0.00198783	0.0130337	16	5.5e-11	42.9909
ukb-b-19953	rs9674487	G	C	0.0286171	0.158445	17	3.1e-08	30.6553
ukb-b-19953	rs9830592	A	C	0.00200164	0.0154849	3	1e-14	59.8473
ukb-b-19953	rs9835772	T	A	0.00229878	0.0166289	3	4.7e-13	52.3278
ukb-b-19953	rs9839081	A	G	0.00214045	-0.011701	3	4.6e-08	29.8838
ukb-b-19953	rs9843653	C	T	0.00197538	0.0294509	3	2.9e-50	222.278
ukb-b-19953	rs9876664	T	G	0.00204174	-0.0180478	3	9.6e-19	78.1354
ukb-b-19953	rs9888533	T	C	0.0020182	0.0120038	13	2.7e-09	35.376
ukb-b-19953	rs9926784	C	T	0.00254677	-0.023818	16	8.6e-21	87.4644
ukb-b-19953	rs9951619	G	T	0.00235777	0.0144231	18	9.5e-10	37.4209

## Sheet: SNPs related to BF
ID	SNP	Effect_allele	Other_allele	Se	Beta	Chr	P_val	F	Total F
ukb-b-8909	rs10050620	T	C	0.00164616	-0.0103073	5	3.8e-10	39.2054	58.8381
ukb-b-8909	rs10100245	A	G	0.00155645	0.0152146	8	1.4e-22	95.5544
ukb-b-8909	rs10116857	A	C	0.00320576	-0.0219296	9	7.9e-12	46.795
ukb-b-8909	rs1013293	A	G	0.00155866	-0.0139271	1	4.1e-19	79.8396
ukb-b-8909	rs10144067	T	C	0.00158231	0.0100925	14	1.8e-10	40.6831
ukb-b-8909	rs10146997	G	A	0.00185697	0.018731	14	6.3e-24	101.745
ukb-b-8909	rs10175266	G	A	0.00159364	0.0125399	2	3.6e-15	61.9167
ukb-b-8909	rs10187101	T	C	0.00159844	-0.010248	2	1.4e-10	41.1041
ukb-b-8909	rs10209821	T	C	0.0016188	0.0123638	2	2.2e-14	58.3334
ukb-b-8909	rs10245306	C	G	0.00167492	0.00917484	7	4.3e-08	30.0061
ukb-b-8909	rs10259620	G	A	0.00189659	-0.0139877	7	1.6e-13	54.3933
ukb-b-8909	rs10271582	G	A	0.00213519	-0.0138378	7	9.1e-11	42.0011
ukb-b-8909	rs1038088	G	T	0.00154189	0.0125471	17	4e-16	66.2186
ukb-b-8909	rs10423928	A	T	0.00194747	-0.0232502	19	7.4e-33	142.532
ukb-b-8909	rs10496731	G	T	0.00158686	-0.0115311	2	3.7e-13	52.8037
ukb-b-8909	rs10505836	C	A	0.00223802	0.0128411	12	9.6e-09	32.9213
ukb-b-8909	rs10510025	T	C	0.00179232	0.0129238	10	5.6e-13	51.9935
ukb-b-8909	rs10513935	A	G	0.00168416	-0.00942576	18	2.2e-08	31.3232
ukb-b-8909	rs1056441	C	T	0.0016495	0.0120757	20	2.5e-13	53.5945
ukb-b-8909	rs10756798	T	C	0.00160866	-0.0140265	9	2.8e-18	76.0274
ukb-b-8909	rs1078455	C	T	0.00167852	0.00964481	3	9.1e-09	33.0167
ukb-b-8909	rs10799778	G	T	0.00206635	-0.0130789	1	2.5e-10	40.0622
ukb-b-8909	rs10854853	T	G	0.00155077	0.0104441	22	1.6e-11	45.3573
ukb-b-8909	rs1086103	A	C	0.00368848	-0.021384	4	6.7e-09	33.6111
ukb-b-8909	rs10867315	A	G	0.00196791	-0.0111522	9	1.5e-08	32.1152
ukb-b-8909	rs10896012	C	T	0.00187372	0.0115223	11	7.8e-10	37.8154
ukb-b-8909	rs10938397	G	A	0.00155596	0.0201696	4	2e-38	168.034
ukb-b-8909	rs10959841	C	T	0.00158643	-0.00911255	9	9.2e-09	32.9942
ukb-b-8909	rs10999460	T	C	0.00175383	0.016885	10	6.1e-22	92.6888
ukb-b-8909	rs11012732	G	A	0.00163819	0.0166039	10	3.8e-24	102.729
ukb-b-8909	rs11022718	T	C	0.00193009	-0.0107504	11	2.5e-08	31.0237
ukb-b-8909	rs11030016	T	C	0.001761	0.0132564	11	5.2e-14	56.6673
ukb-b-8909	rs11030108	G	A	0.00165098	-0.0185028	11	3.8e-29	125.6
ukb-b-8909	rs11062595	G	C	0.00266658	-0.0153041	12	9.5e-09	32.9387
ukb-b-8909	rs11079849	T	C	0.00164632	-0.0130416	17	2.3e-15	62.7528
ukb-b-8909	rs11105842	A	G	0.00160647	-0.0101643	12	2.5e-10	40.0322
ukb-b-8909	rs11119208	G	A	0.00157945	-0.00965759	1	9.7e-10	37.3874
ukb-b-8909	rs11122450	G	T	0.00157943	-0.0101571	1	1.3e-10	41.356
ukb-b-8909	rs11129660	T	C	0.00189369	0.0110275	3	5.8e-09	33.9107
ukb-b-8909	rs11150745	G	A	0.00166019	-0.0126783	17	2.2e-14	58.3185
ukb-b-8909	rs11165643	T	C	0.00156269	0.0146762	1	5.9e-21	88.2026
ukb-b-8909	rs11205303	C	T	0.00156672	0.018328	1	1.3e-31	136.851
ukb-b-8909	rs11222371	T	C	0.00156853	0.0118153	11	5e-14	56.7419
ukb-b-8909	rs11245344	T	C	0.00156054	0.00937385	10	1.9e-09	36.0816
ukb-b-8909	rs112710809	T	C	0.00319585	0.0210464	4	4.5e-11	43.3693
ukb-b-8909	rs112852122	A	G	0.00215064	-0.0164403	20	2.1e-14	58.4365
ukb-b-8909	rs11343	G	T	0.00158474	0.00867343	16	4.4e-08	29.9548
ukb-b-8909	rs113503736	G	T	0.00185568	-0.0102974	4	2.9e-08	30.7928
ukb-b-8909	rs113941571	T	C	0.00297573	0.0209909	15	1.7e-12	49.7594
ukb-b-8909	rs11538	G	A	0.00204591	0.0121586	22	2.8e-09	35.3178
ukb-b-8909	rs11619393	C	T	0.00219293	0.0146332	13	2.5e-11	44.5276
ukb-b-8909	rs11619722	C	T	0.00168444	-0.0108221	13	1.3e-10	41.2774
ukb-b-8909	rs11664106	T	A	0.00163476	0.010994	18	1.8e-11	45.2276
ukb-b-8909	rs11664848	G	C	0.00163558	0.00965173	18	3.6e-09	34.823
ukb-b-8909	rs11666808	C	T	0.00160075	-0.0177091	19	1.9e-28	122.39
ukb-b-8909	rs11677541	A	G	0.00154968	-0.00923656	2	2.5e-09	35.5252
ukb-b-8909	rs117176448	G	C	0.00261256	0.0172978	8	3.6e-11	43.8378
ukb-b-8909	rs11782074	T	G	0.00161125	0.0106691	8	3.6e-11	43.846
ukb-b-8909	rs11786089	G	A	0.00154993	0.0112967	8	3.1e-13	53.1226
ukb-b-8909	rs11852419	T	A	0.00175622	0.0106498	15	1.3e-09	36.7727
ukb-b-8909	rs11855853	T	C	0.00174766	-0.0103933	15	2.7e-09	35.3666
ukb-b-8909	rs11866219	C	A	0.00158501	-0.0158787	16	1.3e-23	100.361
ukb-b-8909	rs12042959	G	A	0.00220294	-0.0145771	1	3.7e-11	43.7862
ukb-b-8909	rs12053559	G	T	0.00154317	0.00856437	2	2.9e-08	30.8009
ukb-b-8909	rs12072739	G	A	0.00184627	0.0134145	1	3.7e-13	52.7908
ukb-b-8909	rs1229984	C	T	0.00467505	0.0310059	4	3.3e-11	43.9862
ukb-b-8909	rs12375196	A	C	0.00156914	0.0102996	7	5.2e-11	43.0841
ukb-b-8909	rs12376870	A	G	0.00181676	-0.0110309	9	1.3e-09	36.8661
ukb-b-8909	rs12402939	C	A	0.00157772	-0.0101759	1	1.1e-10	41.5993
ukb-b-8909	rs12419272	G	C	0.00333136	0.0206723	11	5.5e-10	38.5065
ukb-b-8909	rs12432026	G	T	0.00154621	0.00996462	14	1.2e-10	41.5322
ukb-b-8909	rs12441543	A	G	0.0017089	0.0114053	15	2.5e-11	44.5431
ukb-b-8909	rs12459965	T	C	0.00174938	-0.0126806	19	4.2e-13	52.5426
ukb-b-8909	rs12462975	A	G	0.00165332	0.0123462	19	8.2e-14	55.7639
ukb-b-8909	rs12475388	A	G	0.00154662	-0.00988584	2	1.6e-10	40.8564
ukb-b-8909	rs12538435	G	A	0.00175319	-0.0109846	7	3.7e-10	39.2564
ukb-b-8909	rs12619178	T	C	0.0015682	-0.0144544	2	3e-20	84.9566
ukb-b-8909	rs12628603	A	G	0.00159107	-0.00959714	22	1.6e-09	36.3836
ukb-b-8909	rs12639116	T	C	0.00262251	-0.0161252	3	7.8e-10	37.8073
ukb-b-8909	rs12658319	T	C	0.0016852	0.0107194	5	2e-10	40.4611
ukb-b-8909	rs12670456	G	A	0.00168003	0.00941089	7	2.1e-08	31.3781
ukb-b-8909	rs12724928	C	T	0.00190484	-0.0146759	1	1.3e-14	59.3598
ukb-b-8909	rs1284373	T	C	0.00192322	-0.0108576	1	1.6e-08	31.872
ukb-b-8909	rs12890931	G	T	0.00161524	0.0120832	14	7.4e-14	55.9616
ukb-b-8909	rs12926311	C	G	0.00161862	-0.00918915	16	1.4e-08	32.23
ukb-b-8909	rs13026103	A	G	0.00175567	0.00961952	2	4.3e-08	30.0207
ukb-b-8909	rs13064797	A	G	0.00190707	-0.0108506	3	1.3e-08	32.3724
ukb-b-8909	rs13107325	T	C	0.00292921	0.0323745	4	2.1e-28	122.153
ukb-b-8909	rs13132853	G	A	0.00161107	-0.00936528	4	6.1e-09	33.7919
ukb-b-8909	rs13174863	G	A	0.00218539	0.0128832	5	3.7e-09	34.7528
ukb-b-8909	rs1318408	G	A	0.00237893	0.0157919	1	3.2e-11	44.0662
ukb-b-8909	rs1322842	G	A	0.00158746	-0.0114888	6	4.6e-13	52.3774
ukb-b-8909	rs13249935	C	T	0.00161413	0.00954133	8	3.4e-09	34.9414
ukb-b-8909	rs13292699	C	A	0.0015583	-0.0200044	9	1e-37	164.797
ukb-b-8909	rs13389219	T	C	0.00157313	0.0170899	2	1.7e-27	118.018
ukb-b-8909	rs13408397	T	C	0.0015614	-0.0130723	2	5.7e-17	70.0932
ukb-b-8909	rs13436840	T	C	0.0017496	0.0136415	5	6.3e-15	60.792
ukb-b-8909	rs1350429	G	A	0.00154554	0.00973719	12	3e-10	39.6923
ukb-b-8909	rs1377184	T	A	0.00178122	0.0127442	1	8.4e-13	51.1906
ukb-b-8909	rs1421334	C	A	0.00155717	-0.0113003	8	4e-13	52.6633
ukb-b-8909	rs1436348	G	A	0.00156132	0.0107963	3	4.7e-12	47.8152
ukb-b-8909	rs1441264	A	G	0.00160493	0.0119959	13	7.8e-14	55.8668
ukb-b-8909	rs1453055	A	G	0.00173398	0.0126532	2	2.9e-13	53.2491
ukb-b-8909	rs1456014	G	A	0.00190234	-0.0150933	2	2.1e-15	62.9495
ukb-b-8909	rs1469084	G	A	0.00154865	0.00878996	19	1.4e-08	32.2157
ukb-b-8909	rs149380583	C	G	0.00231146	-0.0127741	15	3.3e-08	30.5413
ukb-b-8909	rs1503526	C	T	0.00154191	0.0113767	5	1.6e-13	54.4396
ukb-b-8909	rs1559900	T	C	0.00170532	0.00986943	8	7.1e-09	33.4944
ukb-b-8909	rs1568488	C	G	0.00158106	0.0117289	3	1.2e-13	55.0323
ukb-b-8909	rs1605898	A	T	0.00209124	0.0129238	11	6.4e-10	38.192
ukb-b-8909	rs1624064	C	T	0.00156343	-0.0106391	6	1e-11	46.3077
ukb-b-8909	rs16916303	G	A	0.00240082	-0.0143754	9	2.1e-09	35.8526
ukb-b-8909	rs16934748	C	T	0.00215901	0.0128932	10	2.3e-09	35.6625
ukb-b-8909	rs16996657	C	T	0.00231882	0.0140368	20	1.4e-09	36.6439
ukb-b-8909	rs17016133	C	T	0.00229121	-0.0137367	3	2e-09	35.9447
ukb-b-8909	rs17024393	C	T	0.00485686	0.0474389	1	1.6e-22	95.4021
ukb-b-8909	rs17055384	T	C	0.00200425	-0.0123469	13	7.3e-10	37.95
ukb-b-8909	rs17172722	T	C	0.0015641	-0.010769	7	5.8e-12	47.4047
ukb-b-8909	rs17193211	T	C	0.00314532	-0.0180452	21	9.6e-09	32.915
ukb-b-8909	rs1724557	A	C	0.0015726	-0.0110497	4	2.1e-12	49.3701
ukb-b-8909	rs17522122	T	G	0.00155155	0.0126085	14	4.4e-16	66.0382
ukb-b-8909	rs17639996	A	G	0.00216477	-0.0143309	3	3.6e-11	43.8251
ukb-b-8909	rs17681686	C	G	0.00165383	0.0136226	6	1.8e-16	67.8482
ukb-b-8909	rs17704028	T	C	0.00217921	-0.0146575	7	1.7e-11	45.2399
ukb-b-8909	rs17770336	T	C	0.00164622	0.0154638	9	5.8e-21	88.2382
ukb-b-8909	rs17820010	G	T	0.00168847	0.0124473	5	1.7e-13	54.3455
ukb-b-8909	rs1782508	G	C	0.00162015	-0.00913519	11	1.7e-08	31.7925
ukb-b-8909	rs1787013	C	T	0.00155008	0.00961178	18	5.6e-10	38.4503
ukb-b-8909	rs1799923	G	A	0.00242625	0.0140939	3	6.3e-09	33.7436
ukb-b-8909	rs1801282	G	C	0.0023675	0.0301151	3	4.6e-37	161.804
ukb-b-8909	rs1808629	A	G	0.00166697	-0.01632	8	1.2e-22	95.8484
ukb-b-8909	rs1813039	A	G	0.00170753	0.0103333	8	1.4e-09	36.6219
ukb-b-8909	rs1861410	T	C	0.0015523	-0.0135852	2	2.1e-18	76.5915
ukb-b-8909	rs1881505	C	T	0.00335242	-0.0191979	11	1e-08	32.7937
ukb-b-8909	rs1893659	A	C	0.00155688	-0.0163989	18	6.1e-26	110.948
ukb-b-8909	rs1906252	A	C	0.00154706	-0.0161687	6	1.4e-25	109.228
ukb-b-8909	rs1945160	A	G	0.0016001	-0.00962166	18	1.8e-09	36.1581
ukb-b-8909	rs1964675	T	C	0.00170107	0.0096786	3	1.3e-08	32.3728
ukb-b-8909	rs1991002	G	T	0.00154583	-0.0100728	5	7.2e-11	42.4597
ukb-b-8909	rs2002023	T	C	0.00157002	0.0102433	10	6.8e-11	42.5666
ukb-b-8909	rs2008018	A	G	0.00164659	0.0110009	17	2.4e-11	44.636
ukb-b-8909	rs2034946	G	T	0.00190099	0.0119487	17	3.3e-10	39.5077
ukb-b-8909	rs2108635	G	A	0.00163453	0.00983786	12	1.8e-09	36.2256
ukb-b-8909	rs2111281	C	A	0.00160056	0.0115537	12	5.3e-13	52.1073
ukb-b-8909	rs215669	A	G	0.00158845	-0.012096	7	2.6e-14	57.9878
ukb-b-8909	rs2165991	G	A	0.00178131	0.0117936	15	3.6e-11	43.8343
ukb-b-8909	rs2172131	C	T	0.00156255	-0.0110832	10	1.3e-12	50.3109
ukb-b-8909	rs2178899	T	A	0.002297	-0.0191217	6	8.5e-17	69.2996
ukb-b-8909	rs2182717	A	G	0.00167361	0.010121	6	1.5e-09	36.5711
ukb-b-8909	rs2190788	T	G	0.00166011	0.0110461	5	2.9e-11	44.2735
ukb-b-8909	rs2192527	G	A	0.00154567	0.0141172	4	6.6e-20	83.4187
ukb-b-8909	rs2192649	G	T	0.00155109	0.00852919	7	3.8e-08	30.2372
ukb-b-8909	rs2243928	G	C	0.00163641	-0.0120426	13	1.9e-13	54.1572
ukb-b-8909	rs2276936	C	A	0.00154228	-0.0123522	4	1.2e-15	64.1449
ukb-b-8909	rs2291127	T	C	0.00211992	-0.0137926	3	7.7e-11	42.3305
ukb-b-8909	rs2307111	C	T	0.00157693	-0.0171461	5	1.5e-27	118.224
ukb-b-8909	rs2371767	C	G	0.00171613	0.0117998	3	6.2e-12	47.2769
ukb-b-8909	rs2415142	G	T	0.00155278	0.0133595	15	7.7e-18	74.022
ukb-b-8909	rs2481899	G	A	0.00156135	0.00930927	14	2.5e-09	35.5493
ukb-b-8909	rs2508782	G	A	0.00155792	0.00937803	11	1.7e-09	36.2354
ukb-b-8909	rs252749	A	G	0.00178627	-0.0102553	5	9.4e-09	32.9612
ukb-b-8909	rs256904	T	A	0.00176815	-0.0111835	5	2.5e-10	40.0053
ukb-b-8909	rs262953	A	G	0.00159162	-0.0102573	3	1.2e-10	41.5324
ukb-b-8909	rs2640465	G	A	0.00259576	0.0158823	1	9.4e-10	37.4367
ukb-b-8909	rs2660241	C	T	0.00160421	0.0108857	16	1.2e-11	46.0458
ukb-b-8909	rs2678204	G	T	0.00162387	0.0136291	1	4.7e-17	70.442
ukb-b-8909	rs2702123	C	T	0.00274222	-0.0152608	2	2.6e-08	30.9706
ukb-b-8909	rs2731238	T	G	0.00336997	-0.0218753	12	8.5e-11	42.1363
ukb-b-8909	rs2785988	A	C	0.00168127	0.0210728	1	4.9e-36	157.098
ukb-b-8909	rs2802774	A	C	0.00156929	0.0105954	1	1.5e-11	45.5857
ukb-b-8909	rs2814993	A	G	0.00221742	0.0259158	6	1.5e-31	136.595
ukb-b-8909	rs2855818	A	G	0.00181772	0.0153102	17	3.7e-17	70.9427
ukb-b-8909	rs28651380	G	A	0.00171657	0.0104262	4	1.2e-09	36.8917
ukb-b-8909	rs28672845	C	A	0.00209731	0.0115052	3	4.1e-08	30.0928
ukb-b-8909	rs28714450	T	C	0.00165029	-0.0101175	8	8.7e-10	37.586
ukb-b-8909	rs28742003	T	C	0.00191016	-0.021134	15	1.9e-28	122.412
ukb-b-8909	rs2888778	G	T	0.00161504	0.00998353	2	6.3e-10	38.2122
ukb-b-8909	rs2943653	T	C	0.00163892	-0.0155134	2	2.9e-21	89.598
ukb-b-8909	rs2954033	G	A	0.00167398	0.0124143	8	1.2e-13	54.9976
ukb-b-8909	rs2957678	C	T	0.00154184	0.0116378	11	4.4e-14	56.9722
ukb-b-8909	rs2960420	G	C	0.00162066	-0.00912091	3	1.8e-08	31.6732
ukb-b-8909	rs2966859	G	A	0.00189749	-0.0111483	16	4.2e-09	34.519
ukb-b-8909	rs2984618	T	G	0.0015617	0.0117369	1	5.7e-14	56.4822
ukb-b-8909	rs3113509	T	C	0.00174038	-0.0107277	4	7.1e-10	37.9949
ukb-b-8909	rs319775	C	T	0.00158047	0.00883995	17	2.2e-08	31.2843
ukb-b-8909	rs33503	A	G	0.00194516	-0.0134993	3	3.9e-12	48.1628
ukb-b-8909	rs33836	T	C	0.00156772	-0.0163804	19	1.5e-25	109.172
ukb-b-8909	rs34338229	A	G	0.00164195	0.00897307	6	4.6e-08	29.865
ukb-b-8909	rs34483452	A	C	0.00226433	0.0245244	5	2.5e-27	117.305
ukb-b-8909	rs34580448	C	T	0.00388142	-0.0308051	5	2.1e-15	62.9889
ukb-b-8909	rs34656389	G	A	0.00159872	0.0103136	4	1.1e-10	41.6175
ukb-b-8909	rs35154152	C	T	0.00249206	-0.0177569	1	1e-12	50.7712
ukb-b-8909	rs35523808	A	T	0.0036589	0.0204619	6	2.2e-08	31.2745
ukb-b-8909	rs3754963	T	A	0.00176393	-0.0114802	2	7.6e-11	42.3581
ukb-b-8909	rs3764002	T	C	0.00175335	-0.0186517	12	2e-26	113.162
ukb-b-8909	rs3765971	T	C	0.00162025	-0.0102079	1	3e-10	39.6925
ukb-b-8909	rs3766823	A	G	0.00203896	0.0140143	1	6.3e-12	47.2417
ukb-b-8909	rs3791709	T	A	0.00171169	0.0103311	2	1.6e-09	36.4286
ukb-b-8909	rs3803286	G	A	0.00163624	-0.0115932	14	1.4e-12	50.201
ukb-b-8909	rs3817428	G	C	0.00174905	-0.0152755	15	2.5e-18	76.2757
ukb-b-8909	rs3826408	T	C	0.00154807	0.00915425	17	3.4e-09	34.9675
ukb-b-8909	rs3911063	C	T	0.00165127	-0.0121841	3	1.6e-13	54.4441
ukb-b-8909	rs3923501	T	C	0.00154181	0.0102177	9	3.4e-11	43.9182
ukb-b-8909	rs394608	C	T	0.00155475	0.0123902	21	1.6e-15	63.509
ukb-b-8909	rs396354	C	T	0.00170937	-0.00986214	2	8e-09	33.2867
ukb-b-8909	rs40071	C	T	0.00201352	-0.014887	5	1.4e-13	54.6641
ukb-b-8909	rs41307479	G	C	0.00185992	0.0124051	9	2.6e-11	44.4848
ukb-b-8909	rs41310284	A	C	0.00257596	-0.0201214	10	5.7e-15	61.0152
ukb-b-8909	rs429343	G	A	0.00155872	-0.0111228	2	9.6e-13	50.9204
ukb-b-8909	rs429358	C	T	0.00213952	-0.0215029	19	9.2e-24	101.009
ukb-b-8909	rs4320040	G	T	0.00154798	-0.0101838	3	4.7e-11	43.2802
ukb-b-8909	rs4398538	C	T	0.00161101	-0.010008	4	5.2e-10	38.5921
ukb-b-8909	rs441792	G	A	0.00154217	0.0119298	2	1e-14	59.8414
ukb-b-8909	rs4466418	A	G	0.00155638	0.00997781	8	1.4e-10	41.0997
ukb-b-8909	rs4482463	A	C	0.00289361	-0.0211076	2	3e-13	53.2105
ukb-b-8909	rs4496901	T	G	0.00162185	-0.00954008	7	4e-09	34.6005
ukb-b-8909	rs4500770	T	A	0.00160607	-0.00977478	16	1.2e-09	37.0412
ukb-b-8909	rs4547574	T	A	0.00183563	-0.0105978	2	7.8e-09	33.332
ukb-b-8909	rs4690324	A	G	0.00202574	-0.0126754	4	3.9e-10	39.1522
ukb-b-8909	rs4709745	C	T	0.00167115	0.00934269	6	2.3e-08	31.2545
ukb-b-8909	rs4718964	T	G	0.00157055	0.0111105	7	1.5e-12	50.0453
ukb-b-8909	rs4722398	T	C	0.00224286	0.0143436	7	1.6e-10	40.8989
ukb-b-8909	rs4759318	T	C	0.00160707	0.0104428	12	8.1e-11	42.2245
ukb-b-8909	rs4762951	G	A	0.00186311	-0.0113662	12	1.1e-09	37.218
ukb-b-8909	rs4776337	A	G	0.00154808	0.00998636	15	1.1e-10	41.6129
ukb-b-8909	rs479018	A	G	0.00166392	-0.0144775	11	3.3e-18	75.7046
ukb-b-8909	rs4820323	G	C	0.00156868	-0.0169383	22	3.5e-27	116.593
ukb-b-8909	rs482787	C	T	0.00164764	0.0092676	10	1.9e-08	31.6381
ukb-b-8909	rs4876611	G	A	0.00171871	0.0173998	8	4.3e-24	102.49
ukb-b-8909	rs4908676	G	A	0.00154844	0.00966112	1	4.4e-10	38.9284
ukb-b-8909	rs4959613	A	C	0.00161789	0.00955622	6	3.5e-09	34.8879
ukb-b-8909	rs529200	G	A	0.00154338	0.0106966	3	4.2e-12	48.0337
ukb-b-8909	rs543874	G	A	0.00190436	0.0301643	1	1.7e-56	250.893
ukb-b-8909	rs55707359	G	T	0.00633223	0.0375397	11	3.1e-09	35.1454
ukb-b-8909	rs55810445	T	C	0.00215528	-0.0140163	7	7.9e-11	42.2921
ukb-b-8909	rs55924785	T	C	0.00207928	-0.0123455	9	2.9e-09	35.2526
ukb-b-8909	rs56094641	G	A	0.00157131	0.041033	16	2.5e-150	681.935
ukb-b-8909	rs56218501	T	C	0.00188796	-0.0128916	20	8.6e-12	46.626
ukb-b-8909	rs56328878	A	C	0.00173683	-0.00975461	2	2e-08	31.5432
ukb-b-8909	rs56369689	G	A	0.00165613	-0.00952112	16	9e-09	33.0512
ukb-b-8909	rs56399737	T	C	0.00155668	-0.0118589	13	2.6e-14	58.035
ukb-b-8909	rs57636386	C	T	0.00279375	-0.0252015	18	1.9e-19	81.3725
ukb-b-8909	rs57800857	C	A	0.00160952	-0.0133302	4	1.2e-16	68.5931
ukb-b-8909	rs58120873	A	G	0.00274979	-0.0163391	2	2.8e-09	35.3067
ukb-b-8909	rs58862095	T	C	0.00156604	-0.0131217	7	5.3e-17	70.206
ukb-b-8909	rs59227842	G	A	0.00167907	0.0170384	11	3.4e-24	102.972
ukb-b-8909	rs59499656	T	A	0.00163035	-0.0137829	18	2.8e-17	71.4693
ukb-b-8909	rs6021948	A	T	0.0016559	-0.0130773	20	2.8e-15	62.3689
ukb-b-8909	rs6064113	C	T	0.00185641	-0.0105166	20	1.5e-08	32.0925
ukb-b-8909	rs6103254	C	T	0.00232906	-0.0147849	20	2.2e-10	40.2973
ukb-b-8909	rs61754230	T	C	0.00554241	0.0312346	12	1.7e-08	31.7596
ukb-b-8909	rs61903695	G	A	0.00177153	0.0118139	11	2.6e-11	44.4723
ukb-b-8909	rs61910767	T	C	0.00208312	-0.0142941	11	6.8e-12	47.0853
ukb-b-8909	rs61969510	C	T	0.00173502	0.0127422	13	2.1e-13	53.9361
ukb-b-8909	rs61975147	C	T	0.00207301	-0.0142041	14	7.3e-12	46.9488
ukb-b-8909	rs61986205	G	A	0.00283307	0.0189406	14	2.3e-11	44.6964
ukb-b-8909	rs62107261	C	T	0.00359643	-0.0479135	2	1.7e-40	177.489
ukb-b-8909	rs62190394	T	C	0.00165383	0.0151644	2	4.8e-20	84.0754
ukb-b-8909	rs62218301	G	A	0.00208683	-0.0127956	21	8.7e-10	37.5965
ukb-b-8909	rs62413414	T	C	0.00214424	0.0126824	6	3.3e-09	34.9829
ukb-b-8909	rs62443626	A	G	0.00155316	-0.0106141	7	8.3e-12	46.7018
ukb-b-8909	rs62621197	T	C	0.00423712	-0.0249637	19	3.8e-09	34.7117
ukb-b-8909	rs6480350	C	T	0.00156462	-0.00953851	10	1.1e-09	37.1658
ukb-b-8909	rs6491427	G	A	0.00170162	-0.013993	13	2e-16	67.6233
ukb-b-8909	rs6500594	G	T	0.00179199	0.0110602	16	6.7e-10	38.0938
ukb-b-8909	rs6561937	A	T	0.00179629	-0.0117153	13	6.9e-11	42.5357
ukb-b-8909	rs6567160	C	T	0.00182642	0.0254579	18	3.7e-44	194.287
ukb-b-8909	rs6575340	A	G	0.00160775	0.0133993	14	7.8e-17	69.4588
ukb-b-8909	rs6602997	T	C	0.00170655	0.0226029	15	4.8e-40	175.425
ukb-b-8909	rs6688826	C	T	0.0016789	0.0105922	1	2.8e-10	39.8036
ukb-b-8909	rs6693294	G	A	0.0016614	-0.0136932	1	1.7e-16	67.93
ukb-b-8909	rs6699744	T	A	0.00158851	0.0142768	1	2.5e-19	80.7759
ukb-b-8909	rs6744646	G	A	0.00203811	0.028139	2	2.3e-43	190.617
ukb-b-8909	rs6749911	A	G	0.00230925	0.0126967	2	3.8e-08	30.2301
ukb-b-8909	rs6750646	T	C	0.00192871	-0.0117765	2	1e-09	37.2819
ukb-b-8909	rs6752378	A	C	0.00153822	0.0224027	2	4.8e-48	212.111
ukb-b-8909	rs6754292	T	C	0.00161898	-0.00932639	2	8.4e-09	33.1852
ukb-b-8909	rs67609008	C	T	0.00171702	0.0113458	10	3.9e-11	43.6636
ukb-b-8909	rs6840236	C	T	0.00154596	0.0121284	4	4.3e-15	61.5475
ukb-b-8909	rs6847975	A	G	0.00161543	0.0113515	4	2.1e-12	49.3776
ukb-b-8909	rs685149	G	A	0.00161396	-0.00954107	11	3.4e-09	34.9469
ukb-b-8909	rs6875585	C	A	0.00164464	0.011204	5	9.6e-12	46.4092
ukb-b-8909	rs6927268	G	T	0.00190462	-0.0138777	6	3.2e-13	53.0907
ukb-b-8909	rs6948959	A	G	0.00177956	-0.0105935	7	2.6e-09	35.4367
ukb-b-8909	rs6973656	G	A	0.00157441	0.00928324	7	3.7e-09	34.7667
ukb-b-8909	rs6977416	A	G	0.00164828	-0.0118159	7	7.6e-13	51.3892
ukb-b-8909	rs7020	A	G	0.00155587	0.0130676	20	4.5e-17	70.5416
ukb-b-8909	rs7027304	T	C	0.0016271	0.011578	9	1.1e-12	50.6336
ukb-b-8909	rs704061	C	T	0.00154796	0.0136927	12	9.1e-19	78.2454
ukb-b-8909	rs7046679	G	C	0.00165304	-0.00914252	9	3.2e-08	30.589
ukb-b-8909	rs7124681	A	C	0.0015648	0.0222563	11	6.6e-46	202.296
ukb-b-8909	rs7132908	A	G	0.00158551	0.0197321	12	1.5e-35	154.885
ukb-b-8909	rs7133378	A	G	0.00165616	0.0185779	12	3.3e-29	125.831
ukb-b-8909	rs71658797	A	T	0.00236585	0.0236276	1	1.7e-23	99.739
ukb-b-8909	rs719802	C	T	0.0015826	-0.0115343	11	3.1e-13	53.1178
ukb-b-8909	rs7206608	G	C	0.00165236	0.0101676	16	7.6e-10	37.8641
ukb-b-8909	rs7216121	G	A	0.00161091	-0.0109061	17	1.3e-11	45.8349
ukb-b-8909	rs7218014	C	T	0.00194282	0.0211077	17	1.7e-27	118.037
ukb-b-8909	rs72634814	A	G	0.00169042	-0.0128866	1	2.5e-14	58.1149
ukb-b-8909	rs72681698	C	T	0.00748992	-0.052548	14	2.3e-12	49.2219
ukb-b-8909	rs72697297	C	T	0.00203008	-0.0153167	14	4.5e-14	56.9251
ukb-b-8909	rs72703757	C	G	0.00194851	0.0115499	8	3.1e-09	35.1359
ukb-b-8909	rs72755233	A	G	0.0024497	-0.0163172	15	2.7e-11	44.3676
ukb-b-8909	rs72803260	G	T	0.0027727	-0.0156141	16	1.8e-08	31.7123
ukb-b-8909	rs72892910	T	G	0.00204337	0.0221404	6	2.3e-27	117.402
ukb-b-8909	rs72917533	C	T	0.0019837	-0.0138669	2	2.7e-12	48.866
ukb-b-8909	rs72976986	A	G	0.00198547	-0.0171142	19	6.7e-18	74.2996
ukb-b-8909	rs72995085	C	T	0.00202255	-0.0117629	6	6e-09	33.8244
ukb-b-8909	rs7321331	A	G	0.00177343	0.0107397	13	1.4e-09	36.6738
ukb-b-8909	rs73213501	C	A	0.00204286	-0.0152527	4	8.2e-14	55.7463
ukb-b-8909	rs7357754	G	A	0.00154667	0.0116159	9	5.9e-14	56.4041
ukb-b-8909	rs74288880	T	C	0.00241631	-0.0135582	5	2e-08	31.4846
ukb-b-8909	rs7442885	G	C	0.00188108	-0.0128176	5	9.5e-12	46.43
ukb-b-8909	rs74576293	C	T	0.002693	-0.0204973	12	2.7e-14	57.9323
ukb-b-8909	rs74618095	C	T	0.00213178	0.0132675	21	4.9e-10	38.7341
ukb-b-8909	rs7463186	G	A	0.00154188	0.0088055	8	1.1e-08	32.6142
ukb-b-8909	rs7498665	G	A	0.00157608	0.0232064	16	4.5e-49	216.8
ukb-b-8909	rs75135487	G	C	0.00223876	-0.0144347	3	1.1e-10	41.572
ukb-b-8909	rs7535438	A	C	0.00169742	-0.00950812	1	2.1e-08	31.3769
ukb-b-8909	rs75412871	T	C	0.00347856	-0.0216364	12	5e-10	38.6875
ukb-b-8909	rs7575523	G	T	0.00157743	-0.0153971	2	1.7e-22	95.2747
ukb-b-8909	rs7598246	C	T	0.00156226	0.0085494	2	4.4e-08	29.9478
ukb-b-8909	rs76115890	C	T	0.00241521	-0.0139023	13	8.6e-09	33.1332
ukb-b-8909	rs7630228	C	T	0.0015618	-0.0108516	3	3.7e-12	48.2766
ukb-b-8909	rs76345589	G	C	0.00308056	-0.0198865	3	1.1e-10	41.6732
ukb-b-8909	rs7680610	G	A	0.00163023	0.0089709	4	3.7e-08	30.2813
ukb-b-8909	rs76856798	T	C	0.00573378	0.0322372	1	1.9e-08	31.6106
ukb-b-8909	rs7707394	A	G	0.00160546	-0.0126609	5	3.1e-15	62.1914
ukb-b-8909	rs7762794	G	A	0.00170461	0.00930584	6	4.8e-08	29.8031
ukb-b-8909	rs7773916	T	C	0.00188165	-0.0109353	6	6.2e-09	33.7741
ukb-b-8909	rs7789056	A	G	0.00155559	-0.0127186	7	2.9e-16	66.848
ukb-b-8909	rs7796825	A	G	0.00203645	0.0113141	7	2.8e-08	30.8669
ukb-b-8909	rs78296744	A	G	0.00173423	-0.0132887	12	1.8e-14	58.7153
ukb-b-8909	rs7843109	T	C	0.00166877	0.0103657	8	5.2e-10	38.5837
ukb-b-8909	rs78744936	A	G	0.00175799	0.0113474	17	1.1e-10	41.6639
ukb-b-8909	rs7893571	T	G	0.00163856	0.0100326	10	9.2e-10	37.4889
ukb-b-8909	rs7925725	C	A	0.00156858	0.0111592	11	1.1e-12	50.6119
ukb-b-8909	rs7942368	T	C	0.00189331	-0.0105396	11	2.6e-08	30.9888
ukb-b-8909	rs79518326	A	C	0.00466633	-0.0322259	1	5e-12	47.6935
ukb-b-8909	rs7960609	G	A	0.00164856	0.00918558	12	2.5e-08	31.0459
ukb-b-8909	rs7966251	A	G	0.00177103	-0.00981406	12	3e-08	30.7076
ukb-b-8909	rs7972728	A	C	0.00175434	0.0167619	12	1.2e-21	91.2891
ukb-b-8909	rs7975187	G	A	0.00188095	0.0115294	12	8.8e-10	37.5715
ukb-b-8909	rs798549	A	C	0.00174424	-0.00992339	7	1.3e-08	32.3674
ukb-b-8909	rs7987928	A	G	0.00193112	-0.0138119	13	8.5e-13	51.155
ukb-b-8909	rs8096564	T	G	0.00169686	0.0107485	18	2.4e-10	40.124
ukb-b-8909	rs811054	T	C	0.00155694	0.0095458	16	8.7e-10	37.5907
ukb-b-8909	rs812949	C	T	0.00173358	0.0133557	5	1.3e-14	59.3534
ukb-b-8909	rs815163	C	T	0.00154941	-0.00909072	1	4.4e-09	34.4242
ukb-b-8909	rs843901	G	T	0.00316613	0.0194862	20	7.5e-10	37.8789
ukb-b-8909	rs853961	T	G	0.00154046	0.0122048	6	2.3e-15	62.7712
ukb-b-8909	rs879620	T	C	0.00158851	0.014719	16	1.9e-20	85.8572
ukb-b-8909	rs881929	T	G	0.00159151	-0.0147342	16	2.1e-20	85.7106
ukb-b-8909	rs885114	A	G	0.00172806	-0.0146358	11	2.5e-17	71.7324
ukb-b-8909	rs9304665	A	T	0.00182093	0.0118765	19	6.9e-11	42.5393
ukb-b-8909	rs9321191	C	T	0.0019277	-0.0108699	6	1.7e-08	31.796
ukb-b-8909	rs9358912	T	G	0.00172866	-0.0232653	6	2.7e-41	181.133
ukb-b-8909	rs9372414	T	C	0.00162144	-0.00933072	6	8.7e-09	33.1153
ukb-b-8909	rs9389857	T	C	0.00346457	0.0198061	6	1.1e-08	32.6813
ukb-b-8909	rs9568867	A	G	0.00231898	0.0193443	13	7.3e-17	69.5844
ukb-b-8909	rs957919	T	C	0.00171911	0.0138914	3	6.4e-16	65.2957
ukb-b-8909	rs9645335	T	C	0.00159404	-0.00955748	1	2e-09	35.9491
ukb-b-8909	rs972283	G	A	0.00154037	-0.0143133	7	1.5e-20	86.3435
ukb-b-8909	rs9788550	C	G	0.00179488	-0.0158356	14	1.1e-18	77.8392
ukb-b-8909	rs9814758	G	T	0.00161607	-0.0136044	3	3.8e-17	70.8661
ukb-b-8909	rs9843653	C	T	0.00154077	0.0167794	3	1.3e-27	118.598
ukb-b-8909	rs9865173	A	T	0.00168776	-0.0120222	3	1.1e-12	50.7395
ukb-b-8909	rs9892466	A	T	0.00163774	0.0100634	17	8e-10	37.7572
ukb-b-8909	rs9955276	T	C	0.00220651	0.0127569	18	7.4e-09	33.4255
ukb-b-8909	rs998584	A	C	0.00154401	-0.00938942	6	1.2e-09	36.9809

## Sheet: SNPs related to FM
ID	SNP	Effect_allele	Other_allele	Se	Beta	Chr	P_val	F	Total F
ukb-b-19393	rs10050620	T	C	0.00208579	-0.0123008	5	3.7e-09	34.7797	62.259
ukb-b-19393	rs10071662	T	C	0.00228563	-0.0138893	5	1.2e-09	36.9274
ukb-b-19393	rs1008982	C	T	0.00202513	-0.0111456	10	3.7e-08	30.2901
ukb-b-19393	rs10099330	G	A	0.00196524	0.0126391	8	1.3e-10	41.362
ukb-b-19393	rs10100245	A	G	0.00197253	0.0194145	8	7.4e-23	96.8735
ukb-b-19393	rs10116857	A	C	0.00406359	-0.0248846	9	9.1e-10	37.5009
ukb-b-19393	rs10132514	T	C	0.00221021	-0.0123581	14	2.3e-08	31.2634
ukb-b-19393	rs1013293	A	G	0.00197478	-0.0199173	1	6.4e-24	101.724
ukb-b-19393	rs1013402	G	A	0.00209435	0.0285045	11	3.5e-42	185.237
ukb-b-19393	rs10141106	G	A	0.00214721	0.0136413	14	2.1e-10	40.3611
ukb-b-19393	rs10144067	T	C	0.00200542	0.0150961	14	5.2e-14	56.6655
ukb-b-19393	rs10146997	G	A	0.00235343	0.0266959	14	8e-30	128.673
ukb-b-19393	rs10175266	G	A	0.00201927	0.0180564	2	3.8e-19	79.9601
ukb-b-19393	rs10187101	T	C	0.00202539	-0.013662	2	1.5e-11	45.5
ukb-b-19393	rs10209821	T	C	0.00205116	0.0154229	2	5.5e-14	56.537
ukb-b-19393	rs10248298	A	C	0.00202571	0.015535	7	1.7e-14	58.8123
ukb-b-19393	rs10257197	G	A	0.0026847	-0.0167278	7	4.6e-10	38.8227
ukb-b-19393	rs1031881	G	T	0.00260229	0.0148707	6	1.1e-08	32.6551
ukb-b-19393	rs10421787	T	C	0.00235732	-0.0132744	19	1.8e-08	31.7097
ukb-b-19393	rs10423928	A	T	0.00246865	-0.0316258	19	1.4e-37	164.121
ukb-b-19393	rs10478110	C	A	0.00197516	0.0132856	5	1.7e-11	45.2437
ukb-b-19393	rs10499014	G	C	0.00221512	-0.013859	6	3.9e-10	39.1444
ukb-b-19393	rs10505836	C	A	0.00283692	0.0165815	12	5.1e-09	34.1628
ukb-b-19393	rs10510025	T	C	0.00227166	0.0179707	10	2.6e-15	62.5811
ukb-b-19393	rs1056441	C	T	0.00209085	0.0154069	20	1.7e-13	54.2981
ukb-b-19393	rs10756798	T	C	0.00203905	-0.0156105	9	1.9e-14	58.6108
ukb-b-19393	rs10783779	G	T	0.00199525	-0.011551	12	7.1e-09	33.5154
ukb-b-19393	rs1078455	C	T	0.00212637	0.0126693	3	2.6e-09	35.4999
ukb-b-19393	rs10799778	G	T	0.00261798	-0.018464	1	1.8e-12	49.7415
ukb-b-19393	rs10820852	A	C	0.00218808	-0.0139299	9	1.9e-10	40.5293
ukb-b-19393	rs10854853	T	G	0.001966	0.0130604	22	3.1e-11	44.1312
ukb-b-19393	rs10878349	G	A	0.00195894	-0.0146733	12	6.9e-14	56.1065
ukb-b-19393	rs10915840	A	G	0.00219669	-0.0147572	1	1.8e-11	45.1305
ukb-b-19393	rs10927006	C	T	0.00278232	-0.0158463	1	1.2e-08	32.4371
ukb-b-19393	rs10938398	A	G	0.00197323	0.0275414	4	2.8e-44	194.812
ukb-b-19393	rs10959841	C	T	0.00201081	-0.0112897	9	2e-08	31.5227
ukb-b-19393	rs10999456	T	C	0.00221376	0.0157879	10	9.9e-13	50.8613
ukb-b-19393	rs11012732	G	A	0.00207656	0.0210978	10	3e-24	103.225
ukb-b-19393	rs11030016	T	C	0.00223158	0.0176637	11	2.5e-15	62.6525
ukb-b-19393	rs1106761	A	G	0.00203434	0.014834	8	3.1e-13	53.1703
ukb-b-19393	rs11075256	C	G	0.0021449	-0.0129567	16	1.5e-09	36.4901
ukb-b-19393	rs11075263	T	C	0.00242396	-0.0132558	16	4.5e-08	29.9062
ukb-b-19393	rs11099020	T	C	0.00203762	-0.013819	4	1.2e-11	45.9946
ukb-b-19393	rs11105842	A	G	0.00203605	-0.0140812	12	4.6e-12	47.8302
ukb-b-19393	rs11119208	G	A	0.00200114	-0.0123954	1	5.9e-10	38.3677
ukb-b-19393	rs11129446	A	T	0.00217018	-0.0133068	3	8.7e-10	37.5972
ukb-b-19393	rs11135450	G	A	0.00208292	0.0146571	5	2e-12	49.5166
ukb-b-19393	rs11150745	G	A	0.00210446	-0.0195604	17	1.5e-20	86.3921
ukb-b-19393	rs11152135	C	G	0.00230384	0.0140652	18	1e-09	37.2724
ukb-b-19393	rs11165643	T	C	0.00197995	0.0199108	1	8.6e-24	101.127
ukb-b-19393	rs11205303	C	T	0.00198498	0.0225892	1	5.3e-30	129.506
ukb-b-19393	rs11245344	T	C	0.00197795	0.0125829	10	2e-10	40.4698
ukb-b-19393	rs113019802	A	G	0.00234362	-0.0140538	2	2e-09	35.9595
ukb-b-19393	rs113079574	T	C	0.00248678	-0.0138687	4	2.4e-08	31.1026
ukb-b-19393	rs113866544	C	T	0.0038815	0.0347508	17	3.5e-19	80.155
ukb-b-19393	rs1147346	G	A	0.00204186	-0.0112355	9	3.7e-08	30.2784
ukb-b-19393	rs11538	G	A	0.00259365	0.0172096	22	3.2e-11	44.027
ukb-b-19393	rs1159974	C	T	0.00195149	0.0131824	6	1.4e-11	45.6306
ukb-b-19393	rs11603984	T	G	0.00286103	-0.0189152	11	3.8e-11	43.7096
ukb-b-19393	rs1160543	T	C	0.00198725	-0.0185222	2	1.2e-20	86.8721
ukb-b-19393	rs11656076	A	G	0.00234319	-0.0144978	17	6.1e-10	38.2815
ukb-b-19393	rs11656758	G	A	0.00206174	0.0143782	17	3.1e-12	48.6341
ukb-b-19393	rs11664848	G	C	0.00207285	0.0134456	18	8.8e-11	42.075
ukb-b-19393	rs1167309	T	C	0.00209079	-0.0188395	1	2e-19	81.1929
ukb-b-19393	rs11677541	A	G	0.00196344	-0.0118348	2	1.7e-09	36.3318
ukb-b-19393	rs11698185	C	T	0.00196301	0.0161058	20	2.3e-16	67.3162
ukb-b-19393	rs11709402	G	A	0.00218265	0.0206294	3	3.3e-21	89.3316
ukb-b-19393	rs117176448	G	C	0.00331076	0.0225207	8	1e-11	46.2709
ukb-b-19393	rs11720292	A	C	0.00199389	0.0110499	3	3e-08	30.7124
ukb-b-19393	rs11731255	G	A	0.00195256	0.0111139	4	1.3e-08	32.3984
ukb-b-19393	rs117342986	T	C	0.00638813	0.0381119	16	2.4e-09	35.5937
ukb-b-19393	rs117755721	A	G	0.00590379	-0.0328285	17	2.7e-08	30.9201
ukb-b-19393	rs11779446	G	A	0.00266577	-0.0206159	8	1e-14	59.808
ukb-b-19393	rs11782341	G	A	0.00251611	0.0146922	8	5.2e-09	34.0969
ukb-b-19393	rs1182199	A	C	0.00212386	-0.0203673	7	8.8e-22	91.9634
ukb-b-19393	rs11839227	C	T	0.00253518	-0.0175549	13	4.4e-12	47.949
ukb-b-19393	rs11854132	A	G	0.00220564	-0.0158556	15	6.5e-13	51.6769
ukb-b-19393	rs11856579	A	G	0.00221293	-0.013424	15	1.3e-09	36.7984
ukb-b-19393	rs11870618	A	G	0.0028872	0.0179426	17	5.1e-10	38.6204
ukb-b-19393	rs11926024	A	T	0.00221031	-0.0124039	3	2e-08	31.4927
ukb-b-19393	rs12031634	A	G	0.00214264	-0.0135032	1	2.9e-10	39.7169
ukb-b-19393	rs12072739	G	A	0.00233926	0.0174262	1	9.4e-14	55.4943
ukb-b-19393	rs12107172	G	A	0.00284839	0.015542	3	4.9e-08	29.7725
ukb-b-19393	rs12144626	C	T	0.00198063	-0.0152607	1	1.3e-14	59.3666
ukb-b-19393	rs1218822	A	G	0.00206908	0.0155474	13	5.7e-14	56.4626
ukb-b-19393	rs12254441	T	C	0.00209269	-0.0136583	10	6.7e-11	42.5974
ukb-b-19393	rs1229984	C	T	0.00592358	0.0420959	4	1.2e-12	50.5023
ukb-b-19393	rs12316080	T	C	0.00206722	0.0161498	12	5.6e-15	61.0325
ukb-b-19393	rs12364470	G	T	0.00263466	0.0175592	11	2.7e-11	44.4181
ukb-b-19393	rs12459965	T	C	0.00221757	-0.0160421	19	4.7e-13	52.3321
ukb-b-19393	rs12462975	A	G	0.00209576	0.0200333	19	1.2e-21	91.3738
ukb-b-19393	rs12475388	A	G	0.00195977	-0.0135316	2	5e-12	47.6747
ukb-b-19393	rs12528644	A	C	0.00216957	0.0118428	6	4.8e-08	29.7962
ukb-b-19393	rs12538435	G	A	0.00222183	-0.015801	7	1.1e-12	50.5764
ukb-b-19393	rs12578258	G	A	0.00214522	-0.0152505	12	1.2e-12	50.5387
ukb-b-19393	rs1263629	G	A	0.00279234	0.0157296	2	1.8e-08	31.7321
ukb-b-19393	rs12724928	C	T	0.00241337	-0.0178202	1	1.5e-13	54.5227
ukb-b-19393	rs12762744	T	C	0.00226633	0.0129137	10	1.2e-08	32.468
ukb-b-19393	rs12869627	A	G	0.00215462	-0.014868	13	5.2e-12	47.6172
ukb-b-19393	rs12881629	G	A	0.00354724	0.0226319	14	1.8e-10	40.7062
ukb-b-19393	rs12885458	G	T	0.00195882	-0.0133672	14	8.8e-12	46.5685
ukb-b-19393	rs12890931	G	T	0.00204721	0.0140913	14	5.9e-12	47.3781
ukb-b-19393	rs12926311	C	G	0.00205068	-0.0133722	16	7e-11	42.5216
ukb-b-19393	rs12937411	T	C	0.00199026	-0.0151638	17	2.6e-14	58.0492
ukb-b-19393	rs1296328	C	A	0.00197551	-0.0166952	4	2.9e-17	71.4208
ukb-b-19393	rs12974458	T	C	0.00197346	0.0114484	19	6.6e-09	33.6537
ukb-b-19393	rs12987931	T	C	0.00201321	0.01447	2	6.6e-13	51.6605
ukb-b-19393	rs13008033	G	A	0.00250456	-0.0145805	2	5.8e-09	33.8908
ukb-b-19393	rs13107325	T	C	0.00371154	0.0375077	4	5.2e-24	102.125
ukb-b-19393	rs13191298	G	A	0.00298029	0.0179661	6	1.7e-09	36.3405
ukb-b-19393	rs13218383	G	C	0.00206744	-0.0149169	6	5.4e-13	52.0585
ukb-b-19393	rs13252030	G	A	0.00221452	0.0128414	8	6.7e-09	33.6253
ukb-b-19393	rs13292699	C	A	0.00197517	-0.0223076	9	1.4e-29	127.555
ukb-b-19393	rs13333747	C	T	0.00254086	-0.0215622	16	2.1e-17	72.0153
ukb-b-19393	rs13354321	C	T	0.00197884	0.0115143	5	5.9e-09	33.8574
ukb-b-19393	rs1336486	G	T	0.00208531	0.0144371	13	4.4e-12	47.9312
ukb-b-19393	rs13389219	T	C	0.00199334	0.0165	2	1.3e-16	68.5181
ukb-b-19393	rs13408397	T	C	0.00197847	-0.0157786	2	1.5e-15	63.6031
ukb-b-19393	rs13409967	T	G	0.00320833	0.0182985	2	1.2e-08	32.5292
ukb-b-19393	rs13427822	G	A	0.00221652	-0.0134785	2	1.2e-09	36.9777
ukb-b-19393	rs1350506	C	T	0.0019543	-0.0121038	4	5.9e-10	38.3584
ukb-b-19393	rs1363695	T	C	0.0023545	-0.0160129	5	1e-11	46.2533
ukb-b-19393	rs1383723	T	A	0.0023739	-0.0131276	4	3.2e-08	30.5806
ukb-b-19393	rs142583374	A	G	0.0028894	0.0160822	8	2.6e-08	30.9796
ukb-b-19393	rs1436348	G	A	0.00197796	0.0143852	3	3.5e-13	52.8928
ukb-b-19393	rs1440286	A	G	0.00198918	0.012072	11	1.3e-09	36.8307
ukb-b-19393	rs1441264	A	G	0.00203425	0.0168227	13	1.3e-16	68.3884
ukb-b-19393	rs1446585	G	A	0.0022222	-0.0148033	2	2.7e-11	44.3763
ukb-b-19393	rs1458156	T	C	0.00195592	0.0143399	12	2.3e-13	53.7514
ukb-b-19393	rs147730268	T	G	0.00354027	-0.0430138	12	5.7e-34	147.619
ukb-b-19393	rs148636479	T	A	0.00624845	-0.0365007	4	5.2e-09	34.1238
ukb-b-19393	rs1503526	C	T	0.00195362	0.0139637	5	8.8e-13	51.0882
ukb-b-19393	rs1554654	T	C	0.00195785	-0.0138327	3	1.6e-12	49.9178
ukb-b-19393	rs1568488	C	G	0.002003	0.0171575	3	1.1e-17	73.3747
ukb-b-19393	rs159037	C	T	0.00224132	0.0129733	5	7.1e-09	33.5037
ukb-b-19393	rs16916303	G	A	0.00304317	-0.0179431	9	3.7e-09	34.765
ukb-b-19393	rs16934748	C	T	0.00273642	0.0176652	10	1.1e-10	41.6746
ukb-b-19393	rs16996657	C	T	0.00293913	0.020554	20	2.7e-12	48.9052
ukb-b-19393	rs17024393	C	T	0.00615325	0.0665947	1	2.7e-27	117.131
ukb-b-19393	rs17218712	T	C	0.002137	0.012325	9	8e-09	33.2633
ukb-b-19393	rs17399739	G	A	0.00386381	0.0230515	10	2.4e-09	35.5932
ukb-b-19393	rs17668356	G	C	0.00276035	-0.0215606	3	5.7e-15	61.0089
ukb-b-19393	rs17681686	C	G	0.00209518	0.0193946	6	2.1e-20	85.6878
ukb-b-19393	rs17704028	T	C	0.00276169	-0.0172071	7	4.6e-10	38.8209
ukb-b-19393	rs17744603	G	C	0.00262729	0.0154995	17	3.6e-09	34.8032
ukb-b-19393	rs17770336	T	C	0.00208654	0.0212749	9	2.1e-24	103.964
ukb-b-19393	rs17781552	A	G	0.0019837	0.0110373	1	2.6e-08	30.9581
ukb-b-19393	rs1778830	A	G	0.00203229	0.0115824	1	1.2e-08	32.4807
ukb-b-19393	rs1782508	G	C	0.00205311	-0.0147924	11	5.8e-13	51.9102
ukb-b-19393	rs1788808	G	A	0.00195957	-0.0244406	18	1.1e-35	155.562
ukb-b-19393	rs1801282	G	C	0.00299903	0.0311211	3	3.2e-25	107.683
ukb-b-19393	rs1813039	A	G	0.00216401	0.0130436	8	1.7e-09	36.3309
ukb-b-19393	rs1840126	C	A	0.00196514	-0.0108669	2	3.2e-08	30.5791
ukb-b-19393	rs1857883	A	G	0.00196588	0.0124127	3	2.7e-10	39.8675
ukb-b-19393	rs1861410	T	C	0.00196687	-0.0194111	2	5.7e-23	97.3978
ukb-b-19393	rs1874832	A	G	0.00271039	-0.0160124	15	3.5e-09	34.9019
ukb-b-19393	rs1881505	C	T	0.00424847	-0.0238076	11	2.1e-08	31.4026
ukb-b-19393	rs1916039	G	A	0.00225978	0.0150043	11	3.1e-11	44.0858
ukb-b-19393	rs1945160	A	G	0.00202787	-0.0114957	18	1.4e-08	32.1359
ukb-b-19393	rs1964675	T	C	0.00215496	0.0131288	3	1.1e-09	37.1169
ukb-b-19393	rs197422	A	C	0.00200831	0.0124378	1	5.9e-10	38.3553
ukb-b-19393	rs2052607	A	G	0.002065	-0.0175566	18	1.9e-17	72.2838
ukb-b-19393	rs2081880	G	A	0.00221726	0.0129327	19	5.5e-09	34.0209
ukb-b-19393	rs2103785	T	C	0.00224905	-0.013743	14	9.9e-10	37.3392
ukb-b-19393	rs215634	G	A	0.0020116	-0.0162386	7	6.9e-16	65.1649
ukb-b-19393	rs2172131	C	T	0.00198052	-0.0147647	10	9e-14	55.5764
ukb-b-19393	rs2192527	G	A	0.00195803	0.0186849	4	1.4e-21	91.0632
ukb-b-19393	rs2192649	G	T	0.00196568	0.0109837	7	2.3e-08	31.2228
ukb-b-19393	rs2216931	A	C	0.00206274	0.0167032	2	5.6e-16	65.5708
ukb-b-19393	rs2237025	C	T	0.00197949	-0.0118394	4	2.2e-09	35.7728
ukb-b-19393	rs2249825	C	G	0.00221203	-0.0127095	13	9.2e-09	33.0122
ukb-b-19393	rs2269487	G	A	0.00287282	-0.0158015	4	3.8e-08	30.2538
ukb-b-19393	rs2276190	A	G	0.00218811	0.0135718	18	5.6e-10	38.4713
ukb-b-19393	rs2287214	G	A	0.00199427	0.0160733	12	7.6e-16	64.9594
ukb-b-19393	rs2289379	T	C	0.00200597	-0.01292	7	1.2e-10	41.4836
ukb-b-19393	rs2302209	T	C	0.00216059	0.0216824	19	1.1e-23	100.709
ukb-b-19393	rs2307111	C	T	0.00199805	-0.0265622	5	2.5e-40	176.732
ukb-b-19393	rs2417084	C	T	0.00209908	0.0167542	9	1.4e-15	63.7073
ukb-b-19393	rs2460	A	G	0.00222748	0.0139553	15	3.7e-10	39.251
ukb-b-19393	rs2494196	A	C	0.00215631	0.0227658	1	4.7e-26	111.466
ukb-b-19393	rs2499468	A	C	0.00204964	0.0142319	6	3.8e-12	48.2137
ukb-b-19393	rs252749	A	G	0.00226342	-0.0179935	5	1.9e-15	63.1977
ukb-b-19393	rs253440	T	G	0.00292777	-0.0166619	5	1.3e-08	32.3873
ukb-b-19393	rs2568958	A	G	0.001989	0.020413	1	1e-24	105.328
ukb-b-19393	rs2606227	C	T	0.0020414	-0.0133717	3	5.7e-11	42.9059
ukb-b-19393	rs2610245	G	A	0.00198674	-0.0125974	5	2.3e-10	40.205
ukb-b-19393	rs2678204	G	T	0.00205731	0.0211458	1	8.8e-25	105.645
ukb-b-19393	rs2731238	T	G	0.00427186	-0.0250514	12	4.5e-09	34.3898
ukb-b-19393	rs2791643	T	C	0.00228666	-0.0147685	1	1.1e-10	41.7128
ukb-b-19393	rs2802295	G	A	0.00201791	0.020442	6	4.1e-24	102.623
ukb-b-19393	rs2814993	A	G	0.00280896	0.044939	6	1.3e-57	255.95
ukb-b-19393	rs28350	G	A	0.00255183	-0.0187817	3	1.8e-13	54.1709
ukb-b-19393	rs28366156	C	T	0.00289453	-0.0258212	6	4.6e-19	79.5787
ukb-b-19393	rs28375268	T	G	0.00205102	-0.015738	16	1.7e-14	58.8788
ukb-b-19393	rs28587941	C	T	0.00233792	-0.0266406	15	4.4e-30	129.846
ukb-b-19393	rs2920939	A	G	0.00199878	0.0111885	8	2.2e-08	31.3338
ukb-b-19393	rs2943634	C	A	0.00207426	-0.0132016	2	2e-10	40.5067
ukb-b-19393	rs2954021	G	A	0.00195392	0.0158876	8	4.3e-16	66.1155
ukb-b-19393	rs2964023	C	T	0.00211678	-0.0140621	5	3.1e-11	44.1315
ukb-b-19393	rs2966859	G	A	0.0024038	-0.0149117	16	5.5e-10	38.482
ukb-b-19393	rs3113509	T	C	0.00220477	-0.0162395	4	1.8e-13	54.2524
ukb-b-19393	rs314279	A	C	0.00305945	-0.0239116	6	5.5e-15	61.0844
ukb-b-19393	rs329651	T	G	0.00247375	0.0137454	11	2.8e-08	30.8747
ukb-b-19393	rs33836	T	C	0.0019872	-0.0170439	19	9.7e-18	73.5622
ukb-b-19393	rs34483452	A	C	0.00286872	0.0324202	5	1.3e-29	127.719
ukb-b-19393	rs34517439	A	C	0.00301618	0.0432047	1	1.5e-46	205.186
ukb-b-19393	rs34571768	A	G	0.00297266	-0.0162132	8	4.9e-08	29.7473
ukb-b-19393	rs35099456	C	G	0.00407213	-0.0387799	11	1.7e-21	90.6922
ukb-b-19393	rs35307904	A	G	0.0029988	-0.0173642	9	7e-09	33.5285
ukb-b-19393	rs35537311	T	C	0.0020105	-0.0118759	17	3.5e-09	34.8919
ukb-b-19393	rs35568752	A	G	0.00243296	0.013355	4	4e-08	30.1313
ukb-b-19393	rs35589149	C	G	0.00288457	0.0200218	7	3.9e-12	48.1775
ukb-b-19393	rs35697691	G	C	0.00347887	0.0250376	15	6.2e-13	51.7975
ukb-b-19393	rs35722851	C	T	0.00195649	0.0124526	7	2e-10	40.5102
ukb-b-19393	rs35867081	G	A	0.00196663	-0.0142713	17	4e-13	52.6601
ukb-b-19393	rs35882248	T	C	0.00209543	0.0186983	2	4.5e-19	79.6266
ukb-b-19393	rs35937770	A	G	0.00208312	0.0120137	17	8.1e-09	33.2602
ukb-b-19393	rs3730071	A	C	0.00570662	-0.0380753	12	2.5e-11	44.5173
ukb-b-19393	rs3737992	A	G	0.00259868	-0.0194482	1	7.2e-14	56.0084
ukb-b-19393	rs3739514	A	G	0.00207075	0.0117995	9	1.2e-08	32.4692
ukb-b-19393	rs3754963	T	A	0.00223515	-0.0136014	2	1.2e-09	37.03
ukb-b-19393	rs3764625	G	T	0.0019914	-0.0116627	19	4.7e-09	34.299
ukb-b-19393	rs3766442	C	T	0.00207594	0.0127059	1	9.3e-10	37.4612
ukb-b-19393	rs3766823	A	G	0.00258351	0.0190655	1	1.6e-13	54.4598
ukb-b-19393	rs3772882	A	C	0.00201566	0.0116765	3	6.9e-09	33.5576
ukb-b-19393	rs3774063	T	C	0.00322004	0.0214248	3	2.9e-11	44.2702
ukb-b-19393	rs3803286	G	A	0.00207372	-0.0163725	14	2.9e-15	62.3347
ukb-b-19393	rs3807566	T	G	0.00197257	-0.012672	7	1.3e-10	41.2691
ukb-b-19393	rs3814883	T	C	0.00196129	0.0225304	16	1.5e-30	131.964
ukb-b-19393	rs3817428	G	C	0.00221707	-0.0162331	15	2.4e-13	53.6098
ukb-b-19393	rs3822742	A	C	0.00202598	0.0161316	5	1.7e-15	63.3993
ukb-b-19393	rs3826408	T	C	0.00196225	0.0119493	17	1.1e-09	37.0831
ukb-b-19393	rs3845344	T	C	0.00199634	0.0127606	1	1.6e-10	40.8576
ukb-b-19393	rs3853252	A	G	0.00196914	0.0118063	6	2e-09	35.948
ukb-b-19393	rs394608	C	T	0.00197101	0.0158642	21	8.4e-16	64.7826
ukb-b-19393	rs396354	C	T	0.00216591	-0.0133694	2	6.7e-10	38.1016
ukb-b-19393	rs40071	C	T	0.00255126	-0.0198339	5	7.6e-15	60.4375
ukb-b-19393	rs4088476	T	C	0.00205975	0.011656	4	1.5e-08	32.0236
ukb-b-19393	rs4123668	C	T	0.00199148	0.0109217	3	4.2e-08	30.0766
ukb-b-19393	rs41271299	T	C	0.00442333	0.0308412	6	3.1e-12	48.6143
ukb-b-19393	rs4240326	G	A	0.00196127	-0.0163404	4	8e-17	69.4146
ukb-b-19393	rs429343	G	A	0.00197504	-0.0151584	2	1.7e-14	58.9054
ukb-b-19393	rs429358	C	T	0.00271219	-0.0263395	19	2.7e-22	94.3137
ukb-b-19393	rs4377779	C	T	0.00205102	-0.0161903	6	2.9e-15	62.3118
ukb-b-19393	rs441792	G	A	0.00195402	0.0142917	2	2.6e-13	53.4946
ukb-b-19393	rs4430672	C	T	0.00245344	-0.0148335	14	1.5e-09	36.5541
ukb-b-19393	rs4477562	T	C	0.00294554	0.029284	13	2.7e-23	98.8396
ukb-b-19393	rs4482463	A	C	0.00366606	-0.0299133	2	3.4e-16	66.5778
ukb-b-19393	rs4589116	T	C	0.00286467	-0.0173264	1	1.5e-09	36.582
ukb-b-19393	rs4658403	T	C	0.00261946	-0.0155056	1	3.2e-09	35.0392
ukb-b-19393	rs467176	T	C	0.00196444	0.0112111	5	1.1e-08	32.5701
ukb-b-19393	rs4709745	C	T	0.00211712	0.0138387	6	6.3e-11	42.7267
ukb-b-19393	rs4718964	T	G	0.0019903	0.0146651	7	1.7e-13	54.2916
ukb-b-19393	rs477895	T	C	0.00263844	0.0189346	11	7.2e-13	51.5013
ukb-b-19393	rs4820323	G	C	0.00198862	-0.0193466	22	2.3e-22	94.6467
ukb-b-19393	rs4876611	G	A	0.00217833	0.0226808	8	2.2e-25	108.41
ukb-b-19393	rs4908672	T	C	0.00199809	0.0113099	1	1.5e-08	32.0396
ukb-b-19393	rs4919478	G	A	0.00212837	0.0125754	10	3.5e-09	34.91
ukb-b-19393	rs4936175	C	T	0.00196606	0.0118349	11	1.7e-09	36.2356
ukb-b-19393	rs4958702	C	T	0.00197176	-0.0144847	5	2e-13	53.9648
ukb-b-19393	rs497905	T	C	0.00235117	-0.0128813	8	4.3e-08	30.0159
ukb-b-19393	rs530255	C	T	0.00198568	0.0112973	4	1.3e-08	32.3691
ukb-b-19393	rs543874	G	A	0.00241278	0.0444915	1	6.3e-76	340.031
ukb-b-19393	rs553634	A	C	0.00198315	0.0109701	11	3.2e-08	30.5992
ukb-b-19393	rs55707359	G	T	0.00802602	0.0501467	11	4.2e-10	39.0377
ukb-b-19393	rs55726687	A	G	0.00239713	0.0223062	12	1.3e-20	86.5901
ukb-b-19393	rs55816515	C	T	0.00236122	0.0140779	1	2.5e-09	35.547
ukb-b-19393	rs56094641	G	A	0.0019907	0.0625602	16	1e-200	987.608
ukb-b-19393	rs56203712	G	A	0.00235571	-0.0173443	4	1.8e-13	54.2088
ukb-b-19393	rs56374036	G	A	0.0024087	-0.0157344	20	6.5e-11	42.6712
ukb-b-19393	rs57636386	C	T	0.00354068	-0.0378766	18	1e-26	114.438
ukb-b-19393	rs577525	C	T	0.00196979	0.0186462	10	2.9e-21	89.6068
ukb-b-19393	rs58862095	T	C	0.00198456	-0.0174463	7	1.5e-18	77.282
ukb-b-19393	rs59227842	G	A	0.00212771	0.022946	11	4.1e-27	116.303
ukb-b-19393	rs6029180	G	A	0.00210805	0.0127468	20	1.5e-09	36.5629
ukb-b-19393	rs6058209	A	G	0.00209635	0.0146479	20	2.8e-12	48.8229
ukb-b-19393	rs6069037	A	C	0.00220742	-0.0136445	20	6.4e-10	38.2072
ukb-b-19393	rs60814640	G	A	0.00206143	0.0155148	7	5.2e-14	56.6442
ukb-b-19393	rs61754230	T	C	0.00702405	0.0427975	12	1.1e-09	37.1246
ukb-b-19393	rs61779305	C	G	0.00266375	0.0160792	1	1.6e-09	36.4369
ukb-b-19393	rs617948	G	A	0.00195633	0.0112934	11	7.8e-09	33.3246
ukb-b-19393	rs61813293	T	G	0.00277793	0.0211528	1	2.6e-14	57.982
ukb-b-19393	rs61903695	G	A	0.00224486	0.0156535	11	3.1e-12	48.6233
ukb-b-19393	rs61969510	C	T	0.00219909	0.0152468	13	4.1e-12	48.0697
ukb-b-19393	rs61992671	G	A	0.00204493	-0.0145622	14	1.1e-12	50.7104
ukb-b-19393	rs62025831	C	T	0.00218025	-0.0252975	15	4e-31	134.63
ukb-b-19393	rs62107261	C	T	0.00455712	-0.0783974	2	2.5e-66	295.953
ukb-b-19393	rs62124717	A	G	0.00334767	0.018455	2	3.5e-08	30.3908
ukb-b-19393	rs62302286	C	T	0.00225241	0.0139501	4	5.9e-10	38.3583
ukb-b-19393	rs62379271	G	T	0.00198188	0.0111105	5	2.1e-08	31.4277
ukb-b-19393	rs62396185	C	G	0.0022264	-0.0351601	6	3.5e-56	249.398
ukb-b-19393	rs62405861	A	C	0.00227821	0.0150394	6	4.1e-11	43.5786
ukb-b-19393	rs62443626	A	G	0.00196831	-0.0107742	7	4.4e-08	29.9628
ukb-b-19393	rs62499697	C	T	0.00217517	0.014401	8	3.6e-11	43.8328
ukb-b-19393	rs6461999	A	C	0.00292146	-0.0193703	7	3.3e-11	43.9615
ukb-b-19393	rs6561937	A	T	0.00227678	-0.0134337	13	3.6e-09	34.8136
ukb-b-19393	rs6567160	C	T	0.00231465	0.0486668	18	3.8e-98	442.074
ukb-b-19393	rs6569648	T	C	0.00228474	-0.0178981	6	4.7e-15	61.3678
ukb-b-19393	rs6575340	A	G	0.00203768	0.0183932	14	1.8e-19	81.4784
ukb-b-19393	rs6601527	A	C	0.00199312	-0.0128485	8	1.1e-10	41.5564
ukb-b-19393	rs6606686	C	G	0.00209493	-0.015588	12	1e-13	55.3658
ukb-b-19393	rs6684205	G	A	0.00215289	0.0142452	1	3.7e-11	43.7818
ukb-b-19393	rs6688826	C	T	0.00212701	0.012894	1	1.3e-09	36.7482
ukb-b-19393	rs6735393	C	A	0.00254987	0.0145785	2	1.1e-08	32.6881
ukb-b-19393	rs6744646	G	A	0.00258261	0.0471154	2	2.3e-74	332.819
ukb-b-19393	rs6752378	A	C	0.00194906	0.0240987	2	4.1e-35	152.875
ukb-b-19393	rs67609008	C	T	0.00217618	0.0151399	10	3.5e-12	48.4012
ukb-b-19393	rs67689854	A	C	0.00294036	-0.0198113	16	1.6e-11	45.3968
ukb-b-19393	rs6769617	T	A	0.00206495	-0.0120287	3	5.7e-09	33.9327
ukb-b-19393	rs6782714	T	C	0.00200535	-0.0118429	3	3.5e-09	34.8767
ukb-b-19393	rs6790206	G	A	0.0019503	0.0112074	3	9.1e-09	33.0223
ukb-b-19393	rs6840236	C	T	0.00195841	0.0141758	4	4.5e-13	52.3948
ukb-b-19393	rs6847975	A	G	0.0020466	0.01403	4	7.1e-12	46.9948
ukb-b-19393	rs6946091	G	A	0.00202448	0.013258	7	5.8e-11	42.8873
ukb-b-19393	rs6973656	G	A	0.00199534	0.0126406	7	2.4e-10	40.133
ukb-b-19393	rs6973700	G	A	0.00241705	-0.0140409	7	6.3e-09	33.7457
ukb-b-19393	rs6980476	G	T	0.00219168	0.0120742	8	3.6e-08	30.3503
ukb-b-19393	rs698147	G	A	0.00196155	-0.0122788	5	3.9e-10	39.1844
ukb-b-19393	rs7027304	T	C	0.00206238	0.0140728	9	8.9e-12	46.5611
ukb-b-19393	rs7034554	G	A	0.00201834	-0.0116902	9	7e-09	33.5471
ukb-b-19393	rs7038943	C	T	0.00206176	-0.0143227	9	3.7e-12	48.2585
ukb-b-19393	rs7070670	T	C	0.00209427	-0.0122284	10	5.3e-09	34.0937
ukb-b-19393	rs7124681	A	C	0.00198294	0.0234274	11	3.3e-32	139.582
ukb-b-19393	rs7132908	A	G	0.00200949	0.0287176	12	2.5e-46	204.232
ukb-b-19393	rs7167767	A	G	0.00205198	0.0125923	15	8.4e-10	37.6586
ukb-b-19393	rs7171864	A	G	0.00207457	0.0175619	15	2.6e-17	71.6617
ukb-b-19393	rs719802	C	T	0.00200551	-0.0149119	11	1e-13	55.2861
ukb-b-19393	rs7218014	C	T	0.0024626	0.0269074	17	8.6e-28	119.387
ukb-b-19393	rs72634826	A	G	0.00225365	-0.0171518	1	2.7e-14	57.9224
ukb-b-19393	rs72755233	A	G	0.00310531	-0.0230331	15	1.2e-13	55.0167
ukb-b-19393	rs72767253	A	C	0.00486322	-0.0330784	5	1e-11	46.2638
ukb-b-19393	rs72892910	T	G	0.00258879	0.034486	6	1.7e-40	177.457
ukb-b-19393	rs72915955	A	G	0.00267467	-0.015254	11	1.2e-08	32.5257
ukb-b-19393	rs72917533	C	T	0.00251355	-0.0180733	2	6.5e-13	51.7011
ukb-b-19393	rs72976986	A	G	0.00251664	-0.0190324	19	4e-14	57.1933
ukb-b-19393	rs73052033	C	T	0.00251576	-0.0211658	3	4e-17	70.7833
ukb-b-19393	rs73142879	T	C	0.0024928	-0.0250526	20	9.2e-24	101.002
ukb-b-19393	rs73175572	G	A	0.00312853	0.0180427	3	8.1e-09	33.26
ukb-b-19393	rs73213484	T	A	0.00280342	-0.0230745	4	1.9e-16	67.7467
ukb-b-19393	rs7357754	G	A	0.00196037	0.0130448	9	2.8e-11	44.2791
ukb-b-19393	rs7372674	A	C	0.00203437	0.0146589	3	5.8e-13	51.921
ukb-b-19393	rs73985439	C	A	0.00211613	0.0126522	2	2.2e-09	35.7476
ukb-b-19393	rs743572	G	A	0.00201698	0.0125945	10	4.3e-10	38.9905
ukb-b-19393	rs7442885	G	C	0.00238351	-0.0211336	5	7.5e-19	78.6164
ukb-b-19393	rs7460093	A	G	0.00197487	0.0114526	8	6.7e-09	33.6303
ukb-b-19393	rs74618095	C	T	0.00270269	0.0148532	21	3.9e-08	30.2028
ukb-b-19393	rs7498665	G	A	0.00199676	0.0311398	16	7.9e-55	243.209
ukb-b-19393	rs75281888	C	T	0.00551616	0.0382694	5	4e-12	48.1315
ukb-b-19393	rs7537581	A	C	0.00196786	0.0125527	1	1.8e-10	40.6898
ukb-b-19393	rs75412871	T	C	0.00440858	-0.025579	12	6.5e-09	33.6643
ukb-b-19393	rs754635	G	C	0.00307284	0.0213268	3	3.9e-12	48.1694
ukb-b-19393	rs75524125	A	T	0.00292272	-0.0184245	12	2.9e-10	39.739
ukb-b-19393	rs756717	A	G	0.00201989	-0.0130412	16	1.1e-10	41.685
ukb-b-19393	rs7575523	G	T	0.0019987	-0.0210772	2	5.3e-26	111.207
ukb-b-19393	rs7619139	A	T	0.00198694	0.0137529	3	4.5e-12	47.9092
ukb-b-19393	rs7632381	C	T	0.00196048	0.0225939	3	9.9e-31	132.818
ukb-b-19393	rs7663885	C	T	0.00194867	-0.0109141	4	2.1e-08	31.3689
ukb-b-19393	rs76702514	G	C	0.00240452	-0.0153947	1	1.5e-10	40.9907
ukb-b-19393	rs7683836	A	G	0.00197091	-0.0107953	4	4.3e-08	30.001
ukb-b-19393	rs76895963	G	T	0.00757221	0.0669471	12	9.5e-19	78.1661
ukb-b-19393	rs770082	A	G	0.00197814	0.0170871	12	5.7e-18	74.6144
ukb-b-19393	rs7707394	A	G	0.0020343	-0.0185586	5	7.3e-20	83.2263
ukb-b-19393	rs7762794	G	A	0.00215952	0.0125735	6	5.8e-09	33.8999
ukb-b-19393	rs7823952	T	G	0.00200317	-0.0118746	8	3.1e-09	35.14
ukb-b-19393	rs7828631	T	C	0.00312884	0.0171594	8	4.2e-08	30.0772
ukb-b-19393	rs7845090	A	G	0.00216201	-0.0228497	8	4.2e-26	111.698
ukb-b-19393	rs7864914	G	A	0.00321643	0.0194261	9	1.5e-09	36.4773
ukb-b-19393	rs7893571	T	G	0.00207681	0.0146196	10	1.9e-12	49.5539
ukb-b-19393	rs7916385	T	C	0.00297359	-0.0219389	10	1.6e-13	54.4337
ukb-b-19393	rs79197301	A	T	0.00355518	0.0230668	14	8.7e-11	42.097
ukb-b-19393	rs7944782	G	T	0.00196395	0.0149978	11	2.2e-14	58.3169
ukb-b-19393	rs79518326	A	C	0.00591223	-0.0436689	1	1.5e-13	54.5559
ukb-b-19393	rs7960609	G	A	0.00208948	0.0121771	12	5.6e-09	33.9634
ukb-b-19393	rs7975187	G	A	0.00238412	0.0153517	12	1.2e-10	41.4626
ukb-b-19393	rs79847714	C	T	0.00232419	-0.0142962	2	7.7e-10	37.8354
ukb-b-19393	rs80197460	G	C	0.004184	0.0233786	11	2.3e-08	31.2215
ukb-b-19393	rs8026411	T	C	0.00667383	-0.0385285	15	7.8e-09	33.3284
ukb-b-19393	rs8074454	C	G	0.00208646	0.0135439	17	8.5e-11	42.1374
ukb-b-19393	rs8076669	C	T	0.00197274	0.0112148	17	1.3e-08	32.3179
ukb-b-19393	rs8078135	T	C	0.00196298	-0.0108198	17	3.5e-08	30.3813
ukb-b-19393	rs8093356	T	C	0.00233922	-0.0148598	18	2.1e-10	40.3537
ukb-b-19393	rs8096564	T	G	0.00215052	0.0143768	18	2.3e-11	44.6928
ukb-b-19393	rs812949	C	T	0.00219661	0.0176994	5	7.8e-16	64.9249
ukb-b-19393	rs8132491	A	G	0.00216742	-0.0133789	21	6.7e-10	38.1026
ukb-b-19393	rs815163	C	T	0.00196314	-0.0138291	1	1.9e-12	49.6233
ukb-b-19393	rs8192675	C	T	0.00214912	0.0160216	3	9e-14	55.5764
ukb-b-19393	rs825680	T	A	0.00199539	-0.0113808	16	1.2e-08	32.5304
ukb-b-19393	rs854917	T	C	0.00222371	-0.0132445	6	2.6e-09	35.4744
ukb-b-19393	rs862320	T	C	0.00198982	-0.0183073	16	3.6e-20	84.6488
ukb-b-19393	rs879620	T	C	0.00201244	0.0241441	16	3.7e-33	143.938
ukb-b-19393	rs885114	A	G	0.00218994	-0.0199119	11	9.7e-20	82.6725
ukb-b-19393	rs900448	G	C	0.00211789	0.0129143	12	1.1e-09	37.1822
ukb-b-19393	rs9294260	A	G	0.00196418	0.0137122	6	2.9e-12	48.7362
ukb-b-19393	rs9304665	A	T	0.00230841	0.0178838	19	9.4e-15	60.0197
ukb-b-19393	rs9316661	C	T	0.00245572	-0.0180893	13	1.8e-13	54.2608
ukb-b-19393	rs9320823	C	T	0.00199609	0.0188041	6	4.5e-21	88.7452
ukb-b-19393	rs9378684	T	C	0.00245891	0.0152667	6	5.3e-10	38.5483
ukb-b-19393	rs9515455	A	G	0.00199645	0.0134123	13	1.8e-11	45.1325
ukb-b-19393	rs9522183	T	G	0.00198423	-0.0149957	13	4.1e-14	57.1149
ukb-b-19393	rs9533031	T	G	0.00197792	0.0121763	13	7.5e-10	37.8977
ukb-b-19393	rs9615937	C	G	0.00338986	0.0190883	22	1.8e-08	31.7082
ukb-b-19393	rs9654453	C	T	0.00291413	0.0179075	5	8e-10	37.7617
ukb-b-19393	rs9673839	G	A	0.00196494	0.0110754	16	1.7e-08	31.7702
ukb-b-19393	rs9788550	C	G	0.00227487	-0.0221218	14	2.4e-22	94.5644
ukb-b-19393	rs9839081	A	G	0.00211554	-0.0144833	3	7.6e-12	46.8697
ukb-b-19393	rs9843653	C	T	0.00195189	0.0248378	3	4.3e-37	161.926
ukb-b-19393	rs9851777	C	T	0.00305205	0.0224847	3	1.7e-13	54.2739
ukb-b-19393	rs9876664	T	G	0.00201752	-0.0162889	3	6.8e-16	65.185
ukb-b-19393	rs9888533	T	C	0.00199486	0.0115249	13	7.6e-09	33.3772
ukb-b-19393	rs9955276	T	C	0.0027965	0.0178069	18	1.9e-10	40.5459
ukb-b-19393	rs9968060	T	C	0.00207288	0.0146472	3	1.6e-12	49.9299
ukb-b-19393	rs998584	A	C	0.00195609	-0.0125138	6	1.6e-10	40.9261

## Sheet: SNPs related to WC
ID	SNP	Effect_allele	Other_allele	Se	Beta	Chr	P_val	F	Total F
ukb-b-9405	rs1013402	G	A	0.00191723	0.0250906	11	3.9e-39	171.267	57.8964
ukb-b-9405	rs10150482	A	G	0.00216957	0.0219574	14	4.5e-24	102.427
ukb-b-9405	rs10184230	T	C	0.00186862	-0.0121164	2	8.9e-11	42.0441
ukb-b-9405	rs1019240	T	A	0.00187454	0.0124023	9	3.7e-11	43.7739
ukb-b-9405	rs10236214	T	C	0.00187561	0.013799	7	1.9e-13	54.1265
ukb-b-9405	rs10248298	A	C	0.00185427	0.0132553	7	8.8e-13	51.1014
ukb-b-9405	rs1025065	G	T	0.00186623	-0.010284	16	3.6e-08	30.3664
ukb-b-9405	rs10257197	G	A	0.00245771	-0.0154813	7	3e-10	39.6783
ukb-b-9405	rs10269774	A	G	0.00190774	0.0119597	7	3.6e-10	39.3009
ukb-b-9405	rs1037702	A	G	0.00184913	-0.0101871	4	3.6e-08	30.3505
ukb-b-9405	rs10423928	A	T	0.00225944	-0.0265551	19	6.8e-32	138.132
ukb-b-9405	rs10471636	A	G	0.00182385	-0.010111	5	3e-08	30.7334
ukb-b-9405	rs10490869	T	A	0.00220375	0.0163389	3	1.2e-13	54.9694
ukb-b-9405	rs10499014	G	C	0.00202893	-0.0132827	6	5.9e-11	42.8587
ukb-b-9405	rs10505836	C	A	0.00259774	0.0152705	12	4.1e-09	34.5553
ukb-b-9405	rs1051613	A	G	0.00179742	-0.00995199	4	3.1e-08	30.6564
ukb-b-9405	rs1056441	C	T	0.00191349	0.0127063	20	3.1e-11	44.0946
ukb-b-9405	rs10732335	C	A	0.00180443	-0.0147414	9	3.1e-16	66.7417
ukb-b-9405	rs10757898	A	G	0.00181479	-0.00996701	9	4e-08	30.1632
ukb-b-9405	rs1078455	C	T	0.00194801	0.0111735	3	9.7e-09	32.9
ukb-b-9405	rs10787738	T	C	0.00208556	0.0153066	10	2.1e-13	53.8657
ukb-b-9405	rs10795418	G	A	0.00190172	0.0127004	10	2.4e-11	44.6007
ukb-b-9405	rs10803762	A	G	0.00191493	0.0119451	2	4.4e-10	38.9111
ukb-b-9405	rs10824211	T	C	0.00259306	0.0150646	10	6.3e-09	33.7513
ukb-b-9405	rs10827380	T	C	0.0019302	0.0116104	10	1.8e-09	36.1818
ukb-b-9405	rs10835676	G	C	0.00209843	0.0123512	11	4e-09	34.6441
ukb-b-9405	rs10938398	A	G	0.00180756	0.0222115	4	1e-34	150.998
ukb-b-9405	rs10947793	G	A	0.0018605	-0.0127212	6	8.1e-12	46.7516
ukb-b-9405	rs10957087	A	T	0.00244363	0.0139437	8	1.2e-08	32.5601
ukb-b-9405	rs10992854	C	T	0.00192897	-0.0112545	9	5.4e-09	34.0409
ukb-b-9405	rs11012732	G	A	0.00190117	0.0193536	10	2.4e-24	103.629
ukb-b-9405	rs11058233	G	A	0.00206852	0.0159705	12	1.2e-14	59.6098
ukb-b-9405	rs1108548	G	A	0.00200003	0.0121715	1	1.2e-09	37.0352
ukb-b-9405	rs11099020	T	C	0.00186604	-0.0112449	4	1.7e-09	36.3136
ukb-b-9405	rs1111817	G	C	0.00188105	-0.0105597	9	2e-08	31.5139
ukb-b-9405	rs111258054	T	C	0.00234105	0.0159528	11	9.5e-12	46.4357
ukb-b-9405	rs11150745	G	A	0.00192604	-0.0160848	17	6.8e-17	69.743
ukb-b-9405	rs11160600	G	A	0.00311766	0.0180478	14	7.1e-09	33.5113
ukb-b-9405	rs11162968	C	T	0.00192412	0.0122283	1	2.1e-10	40.3894
ukb-b-9405	rs11165493	A	G	0.00189335	0.0107576	1	1.3e-08	32.2826
ukb-b-9405	rs1117619	G	C	0.00206049	-0.0120513	3	5e-09	34.2079
ukb-b-9405	rs11196657	C	T	0.00210599	0.0124451	10	3.4e-09	34.9208
ukb-b-9405	rs11215381	C	T	0.00179363	0.0111759	11	4.6e-10	38.8239
ukb-b-9405	rs11218510	A	G	0.00182872	-0.0115323	11	2.9e-10	39.7683
ukb-b-9405	rs11223204	G	A	0.00180899	0.0122154	11	1.5e-11	45.5977
ukb-b-9405	rs113132247	A	G	0.00249349	0.0153033	9	8.4e-10	37.6665
ukb-b-9405	rs113866544	C	T	0.003552	0.0303242	17	1.4e-17	72.8841
ukb-b-9405	rs114964326	A	G	0.00537007	-0.0301131	2	2.1e-08	31.445
ukb-b-9405	rs115056380	A	G	0.00416636	-0.0236683	1	1.3e-08	32.2716
ukb-b-9405	rs11603984	T	G	0.00261937	-0.0169839	11	8.9e-11	42.0418
ukb-b-9405	rs11614326	A	G	0.0018167	-0.0102606	12	1.6e-08	31.8991
ukb-b-9405	rs11636611	T	C	0.00179296	0.0107144	15	2.3e-09	35.7104
ukb-b-9405	rs11639596	C	A	0.00207809	-0.011872	16	1.1e-08	32.6377
ukb-b-9405	rs11653367	G	A	0.00191685	-0.0151666	17	2.5e-15	62.6037
ukb-b-9405	rs11675464	G	A	0.00179869	0.0112729	2	3.7e-10	39.2788
ukb-b-9405	rs11704728	T	C	0.00226433	0.0133307	22	3.9e-09	34.6598
ukb-b-9405	rs11757278	C	T	0.00194427	-0.012784	6	4.9e-11	43.2335
ukb-b-9405	rs11767811	A	G	0.00231875	-0.0150345	7	8.9e-11	42.0407
ukb-b-9405	rs11773362	T	C	0.0018937	-0.0104772	7	3.2e-08	30.6103
ukb-b-9405	rs11787216	T	C	0.0018915	0.011505	8	1.2e-09	36.9965
ukb-b-9405	rs1182199	A	C	0.00194469	-0.0135196	7	3.6e-12	48.3311
ukb-b-9405	rs11824092	C	T	0.00187069	0.012491	11	2.4e-11	44.5852
ukb-b-9405	rs1183668	G	C	0.00186172	-0.0120589	13	9.3e-11	41.9553
ukb-b-9405	rs11842871	T	G	0.00204439	-0.0127878	13	4e-10	39.1259
ukb-b-9405	rs1188209	G	A	0.00181136	0.0102398	14	1.6e-08	31.9575
ukb-b-9405	rs11898037	C	T	0.00185324	0.0105694	2	1.2e-08	32.5265
ukb-b-9405	rs1191600	A	C	0.00183345	-0.0108005	14	3.8e-09	34.7016
ukb-b-9405	rs12001437	C	T	0.00185543	0.0109331	9	3.8e-09	34.7214
ukb-b-9405	rs12042959	G	A	0.00255686	-0.014934	1	5.2e-09	34.1145
ukb-b-9405	rs12072739	G	A	0.00214325	0.0162106	1	3.9e-14	57.2074
ukb-b-9405	rs12107172	G	A	0.00260901	0.0156855	3	1.8e-09	36.1448
ukb-b-9405	rs12140153	T	G	0.00313243	-0.0265936	1	2.1e-17	72.0761
ukb-b-9405	rs1218824	A	G	0.00189332	0.012491	13	4.2e-11	43.5258
ukb-b-9405	rs12225345	G	A	0.00240459	0.0145982	11	1.3e-09	36.8567
ukb-b-9405	rs12245654	C	A	0.00347158	0.023047	10	3.2e-11	44.0732
ukb-b-9405	rs12273545	T	C	0.00387781	0.0222638	11	9.4e-09	32.9629
ukb-b-9405	rs12287076	C	G	0.00197238	0.0210638	11	1.3e-26	114.049
ukb-b-9405	rs1229984	C	T	0.00542443	0.0301377	4	2.8e-08	30.8682
ukb-b-9405	rs12375196	A	C	0.00182044	0.0132187	7	3.8e-13	52.726
ukb-b-9405	rs12462975	A	G	0.00191777	0.01754	19	5.9e-20	83.65
ukb-b-9405	rs12463617	C	A	0.00236577	0.0431919	2	1.8e-74	333.319
ukb-b-9405	rs12478299	C	T	0.00206169	-0.0115796	2	1.9e-08	31.5457
ukb-b-9405	rs12549000	A	T	0.00292178	0.0164111	8	1.9e-08	31.5486
ukb-b-9405	rs12877270	A	G	0.00181553	0.0117224	13	1.1e-10	41.6895
ukb-b-9405	rs12880641	G	T	0.00188965	-0.0138449	14	2.4e-13	53.6805
ukb-b-9405	rs12926311	C	G	0.00187714	-0.0124576	16	3.2e-11	44.0429
ukb-b-9405	rs1296328	C	A	0.00180908	-0.0131912	4	3.1e-13	53.1683
ukb-b-9405	rs12983532	T	C	0.00209191	-0.0149964	19	7.6e-13	51.3911
ukb-b-9405	rs13033310	A	G	0.00206781	0.0125512	2	1.3e-09	36.8425
ukb-b-9405	rs13163306	A	G	0.00179351	-0.00988959	5	3.5e-08	30.4053
ukb-b-9405	rs13182474	C	G	0.00192056	-0.0117225	5	1e-09	37.255
ukb-b-9405	rs1320903	A	G	0.00191652	0.017072	3	5.2e-19	79.3491
ukb-b-9405	rs1321521	A	C	0.00187867	0.0141428	6	5.1e-14	56.6722
ukb-b-9405	rs1327259	G	A	0.0018403	-0.0115864	6	3.1e-10	39.6387
ukb-b-9405	rs13288841	A	G	0.00191229	0.0190501	9	2.2e-23	99.2401
ukb-b-9405	rs13322435	G	A	0.00182964	-0.0169561	3	1.9e-20	85.8857
ukb-b-9405	rs13333747	C	T	0.00232636	-0.022678	16	1.9e-22	95.0289
ukb-b-9405	rs1336486	G	T	0.00190819	0.012489	13	6e-11	42.8363
ukb-b-9405	rs13410783	G	A	0.0018498	0.0141058	2	2.4e-14	58.1495
ukb-b-9405	rs13420048	A	C	0.00185957	-0.0133504	2	7e-13	51.5423
ukb-b-9405	rs13427822	G	A	0.00203048	-0.0141495	2	3.2e-12	48.5607
ukb-b-9405	rs1346841	A	G	0.00182614	-0.0106038	4	6.4e-09	33.7175
ukb-b-9405	rs1357079	C	T	0.00180784	0.011183	3	6.2e-10	38.2646
ukb-b-9405	rs1360201	T	C	0.00178924	0.00979421	9	4.4e-08	29.9641
ukb-b-9405	rs1411432	C	A	0.00230632	0.0150036	9	7.7e-11	42.3206
ukb-b-9405	rs1436348	G	A	0.00181185	0.0124929	3	5.4e-12	47.5425
ukb-b-9405	rs1441264	A	G	0.00186203	0.0150095	13	7.6e-16	64.9769
ukb-b-9405	rs145350287	A	T	0.00458244	-0.0322326	12	2e-12	49.4763
ukb-b-9405	rs1458156	T	C	0.00179105	0.0146036	12	3.5e-16	66.4821
ukb-b-9405	rs1502317	T	C	0.0020032	-0.0173687	11	4.3e-18	75.1772
ukb-b-9405	rs1559900	T	C	0.00197882	0.0127734	8	1.1e-10	41.6678
ukb-b-9405	rs1570298	T	A	0.00204452	0.0120451	6	3.8e-09	34.7087
ukb-b-9405	rs1582931	A	G	0.00180588	-0.0138548	5	1.7e-14	58.8603
ukb-b-9405	rs1609010	G	A	0.00180594	0.0149337	8	1.3e-16	68.3799
ukb-b-9405	rs1609303	A	T	0.00185779	0.0152662	2	2.1e-16	67.5256
ukb-b-9405	rs1619442	C	T	0.00257242	-0.0162997	9	2.4e-10	40.1491
ukb-b-9405	rs1625623	T	C	0.00187307	0.0107407	5	9.8e-09	32.8819
ukb-b-9405	rs1657930	A	G	0.00224816	-0.0142481	15	2.3e-10	40.1661
ukb-b-9405	rs1711171	C	T	0.00206542	0.0175635	3	1.8e-17	72.3112
ukb-b-9405	rs17296856	C	A	0.00199629	-0.0156228	15	5e-15	61.245
ukb-b-9405	rs1731246	T	G	0.0020818	-0.0118366	2	1.3e-08	32.3278
ukb-b-9405	rs17446091	C	T	0.00222979	0.0149141	8	2.3e-11	44.7369
ukb-b-9405	rs1752169	A	C	0.00206705	0.0143082	9	4.5e-12	47.9146
ukb-b-9405	rs17681738	T	C	0.00190864	0.0105421	17	3.3e-08	30.5075
ukb-b-9405	rs1788808	G	A	0.00179299	-0.0208198	18	3.6e-31	134.833
ukb-b-9405	rs1799923	G	A	0.00281552	0.0171188	3	1.2e-09	36.9683
ukb-b-9405	rs1834144	A	C	0.00185609	-0.0146152	18	3.4e-15	62.0028
ukb-b-9405	rs1861410	T	C	0.00180199	-0.016009	2	6.4e-19	78.9266
ukb-b-9405	rs1902066	C	T	0.00181038	0.0109526	6	1.4e-09	36.6012
ukb-b-9405	rs1942826	A	G	0.00270011	0.0167972	18	4.9e-10	38.7
ukb-b-9405	rs2020942	T	C	0.00183573	0.0108469	17	3.4e-09	34.9135
ukb-b-9405	rs2074881	T	C	0.00240193	-0.0147612	19	8e-10	37.7679
ukb-b-9405	rs2133561	T	A	0.00185284	-0.0122441	5	3.9e-11	43.6695
ukb-b-9405	rs215669	A	G	0.00184246	-0.0125095	7	1.1e-11	46.0982
ukb-b-9405	rs2161097	T	C	0.00180004	0.0142773	5	2.2e-15	62.9112
ukb-b-9405	rs2172131	C	T	0.00181299	-0.0121742	10	1.9e-11	45.091
ukb-b-9405	rs2180454	C	T	0.00213539	0.0179823	14	3.7e-17	70.9147
ukb-b-9405	rs2183947	A	G	0.00213628	-0.0220783	6	4.9e-25	106.811
ukb-b-9405	rs2225909	C	T	0.00213642	0.015797	11	1.4e-13	54.6734
ukb-b-9405	rs2302209	T	C	0.00197713	0.0198329	19	1.1e-23	100.624
ukb-b-9405	rs2306593	T	C	0.00179509	-0.0152919	17	1.6e-17	72.5689
ukb-b-9405	rs2307111	C	T	0.0018299	-0.0239722	5	3.3e-39	171.617
ukb-b-9405	rs2376885	A	G	0.00191252	-0.0106223	16	2.8e-08	30.8479
ukb-b-9405	rs2439823	G	A	0.00180145	0.0155254	10	6.8e-18	74.2747
ukb-b-9405	rs245767	G	A	0.00201635	0.0145976	5	4.5e-13	52.412
ukb-b-9405	rs2470549	C	T	0.00182105	-0.0119541	3	5.2e-11	43.0913
ukb-b-9405	rs2470946	T	G	0.00182473	0.011687	7	1.5e-10	41.0212
ukb-b-9405	rs2482704	T	G	0.00180618	-0.0115642	9	1.5e-10	40.9929
ukb-b-9405	rs2568958	A	G	0.00182184	0.0169206	1	1.6e-20	86.2603
ukb-b-9405	rs2584205	A	G	0.00202662	0.0111592	18	3.7e-08	30.3195
ukb-b-9405	rs2678204	G	T	0.00188488	0.0157074	1	7.9e-17	69.445
ukb-b-9405	rs2696309	C	T	0.00199327	0.0112571	10	1.6e-08	31.8949
ukb-b-9405	rs2725371	G	A	0.00195255	-0.0154452	8	2.6e-15	62.5724
ukb-b-9405	rs2744938	G	A	0.00251588	0.0319686	6	5.4e-37	161.461
ukb-b-9405	rs28350	G	A	0.0023374	-0.0139376	3	2.5e-09	35.5558
ukb-b-9405	rs28366156	C	T	0.00265145	-0.0187659	6	1.5e-12	50.0924
ukb-b-9405	rs28375268	T	G	0.00187766	-0.0130789	16	3.3e-12	48.5186
ukb-b-9405	rs28489620	A	G	0.00198899	-0.0124131	22	4.4e-10	38.9489
ukb-b-9405	rs28580375	G	C	0.00216777	0.0126069	8	6e-09	33.8213
ukb-b-9405	rs2861692	C	T	0.00199772	-0.0166517	2	7.7e-17	69.4781
ukb-b-9405	rs2903738	T	A	0.00215663	-0.0133061	19	6.8e-10	38.0671
ukb-b-9405	rs3087523	A	G	0.00271786	0.016586	2	1e-09	37.2417
ukb-b-9405	rs308911	G	A	0.00198055	-0.0114749	2	6.9e-09	33.5681
ukb-b-9405	rs3113509	T	C	0.00201975	-0.0123292	4	1e-09	37.2627
ukb-b-9405	rs319775	C	T	0.0018335	0.0101556	17	3e-08	30.6796
ukb-b-9405	rs3212038	G	A	0.00191072	0.0126546	14	3.5e-11	43.8634
ukb-b-9405	rs34045288	T	C	0.00189485	0.0203746	6	5.8e-27	115.619
ukb-b-9405	rs34140906	C	T	0.00238486	-0.0179391	13	5.4e-14	56.5816
ukb-b-9405	rs34234296	A	G	0.00184833	-0.0131214	2	1.3e-12	50.3966
ukb-b-9405	rs34483452	A	C	0.0026269	0.0270483	5	7.3e-25	106.021
ukb-b-9405	rs34517439	A	C	0.00276165	0.0305491	1	1.9e-28	122.366
ukb-b-9405	rs34882821	T	G	0.00189644	0.0106237	9	2.1e-08	31.3815
ukb-b-9405	rs34994596	C	T	0.00195866	-0.014559	15	1.1e-13	55.2516
ukb-b-9405	rs35023999	C	A	0.00178977	-0.0113409	11	2.4e-10	40.1514
ukb-b-9405	rs35216639	A	C	0.00284261	0.0168196	1	3.3e-09	35.0104
ukb-b-9405	rs35243581	T	C	0.00192251	0.0173643	11	1.7e-19	81.5788
ukb-b-9405	rs35681682	C	T	0.00177268	-0.0101534	2	1e-08	32.8067
ukb-b-9405	rs35882248	T	C	0.00191956	0.0157088	2	2.8e-16	66.9704
ukb-b-9405	rs36007635	A	G	0.00259543	-0.0165685	6	1.7e-10	40.7519
ukb-b-9405	rs36061954	T	C	0.00182669	0.0114574	8	3.6e-10	39.3407
ukb-b-9405	rs36140	C	A	0.001867	0.0111762	5	2.1e-09	35.8344
ukb-b-9405	rs36165342	C	T	0.00178943	0.0107118	12	2.1e-09	35.834
ukb-b-9405	rs3764002	T	C	0.00203505	-0.0160772	12	2.8e-15	62.4124
ukb-b-9405	rs3768321	T	G	0.00224849	0.0176726	1	3.8e-15	61.7759
ukb-b-9405	rs3784692	T	C	0.00182662	0.0185824	15	2.6e-24	103.492
ukb-b-9405	rs3806114	A	G	0.00192005	-0.0108144	6	1.8e-08	31.7234
ukb-b-9405	rs3807566	T	G	0.00180583	-0.012149	7	1.7e-11	45.2613
ukb-b-9405	rs3814883	T	C	0.00179535	0.0239816	16	1.1e-40	178.426
ukb-b-9405	rs3816760	A	G	0.00193927	0.0133538	12	5.7e-12	47.4169
ukb-b-9405	rs3826408	T	C	0.00179579	0.0112249	17	4.1e-10	39.0709
ukb-b-9405	rs3845344	T	C	0.00182845	0.0107371	1	4.3e-09	34.4832
ukb-b-9405	rs3866805	A	C	0.00187021	0.010421	1	2.5e-08	31.0483
ukb-b-9405	rs3935190	A	G	0.00180625	-0.0126195	17	2.8e-12	48.8122
ukb-b-9405	rs3936510	T	G	0.0022268	0.0137147	5	7.3e-10	37.9324
ukb-b-9405	rs400031	G	A	0.00215599	0.012086	5	2.1e-08	31.4247
ukb-b-9405	rs40067	A	G	0.00238663	-0.0156125	5	6.1e-11	42.7932
ukb-b-9405	rs4017425	T	C	0.00179274	-0.0101269	3	1.6e-08	31.9094
ukb-b-9405	rs4072917	A	G	0.0017994	0.0117189	8	7.4e-11	42.4149
ukb-b-9405	rs4075353	A	G	0.00189213	-0.0105885	10	2.2e-08	31.316
ukb-b-9405	rs41279738	G	T	0.00563338	0.0522591	1	1.7e-20	86.0569
ukb-b-9405	rs4148155	G	A	0.00281242	-0.0189755	4	1.5e-11	45.5225
ukb-b-9405	rs4290163	T	G	0.00183305	0.0113777	10	5.4e-10	38.5266
ukb-b-9405	rs429343	G	A	0.00180931	-0.0124509	2	5.9e-12	47.3561
ukb-b-9405	rs429358	C	T	0.00248126	-0.0271422	19	7.5e-28	119.659
ukb-b-9405	rs4344019	G	A	0.00324046	0.0200862	7	5.7e-10	38.4222
ukb-b-9405	rs4456769	T	C	0.0019003	0.0134001	20	1.8e-12	49.7247
ukb-b-9405	rs4469245	T	A	0.00189126	-0.0115211	5	1.1e-09	37.1095
ukb-b-9405	rs4482463	A	C	0.00335821	-0.0258908	2	1.3e-14	59.4395
ukb-b-9405	rs4525978	T	C	0.00203018	-0.0113759	4	2.1e-08	31.398
ukb-b-9405	rs4527444	G	A	0.00179433	0.0105243	4	4.5e-09	34.4019
ukb-b-9405	rs4552632	A	G	0.00184128	-0.0101695	5	3.3e-08	30.5042
ukb-b-9405	rs4689465	C	T	0.00178976	-0.0108689	4	1.3e-09	36.8792
ukb-b-9405	rs4706004	G	A	0.00216831	-0.0134593	5	5.4e-10	38.5303
ukb-b-9405	rs4718964	T	G	0.00182202	0.0122483	7	1.8e-11	45.1903
ukb-b-9405	rs4722398	T	C	0.00260196	0.0168104	7	1e-10	41.7402
ukb-b-9405	rs4742782	G	C	0.00192172	0.0124912	9	8e-11	42.2501
ukb-b-9405	rs484455	A	G	0.00179638	-0.0115336	13	1.4e-10	41.2224
ukb-b-9405	rs4844809	C	G	0.00263686	0.0158367	1	1.9e-09	36.0708
ukb-b-9405	rs4851283	G	C	0.00193525	-0.0173961	2	2.5e-19	80.8034
ukb-b-9405	rs4876611	G	A	0.0019947	0.0150085	8	5.3e-14	56.6134
ukb-b-9405	rs4900715	A	G	0.00179331	-0.0114279	14	1.9e-10	40.609
ukb-b-9405	rs4908672	T	C	0.00183009	0.0113966	1	4.7e-10	38.7798
ukb-b-9405	rs520478	T	G	0.00197262	-0.0125051	6	2.3e-10	40.1872
ukb-b-9405	rs539515	C	A	0.00221181	0.0378223	1	1.5e-65	292.415
ukb-b-9405	rs55726687	A	G	0.00219529	0.0199369	12	1.1e-19	82.4767
ukb-b-9405	rs55794894	A	G	0.00261481	-0.014525	7	2.8e-08	30.8569
ukb-b-9405	rs557951	G	T	0.00193163	0.0120789	3	4e-10	39.1027
ukb-b-9405	rs559231	T	G	0.00184107	0.0107518	18	5.2e-09	34.1053
ukb-b-9405	rs56094641	G	A	0.00182234	0.057552	16	1e-200	997.383
ukb-b-9405	rs56803094	G	A	0.00214599	-0.0127745	15	2.6e-09	35.435
ukb-b-9405	rs57636386	C	T	0.00324088	-0.0309067	18	1.5e-21	90.9451
ukb-b-9405	rs587271	T	C	0.0020079	0.0118054	1	4.1e-09	34.5682
ukb-b-9405	rs58862095	T	C	0.00181678	-0.0165812	7	7.1e-20	83.2966
ukb-b-9405	rs588660	A	G	0.00181174	0.0155276	1	1e-17	73.4542
ukb-b-9405	rs59068084	T	G	0.00181938	0.0101403	4	2.5e-08	31.0638
ukb-b-9405	rs59104534	T	C	0.00196197	0.0107189	8	4.7e-08	29.848
ukb-b-9405	rs6001877	A	G	0.00189657	-0.010579	22	2.4e-08	31.1137
ukb-b-9405	rs6030803	C	T	0.00270327	-0.0176808	20	6.1e-11	42.7784
ukb-b-9405	rs6069037	A	C	0.00202001	-0.011125	20	3.6e-08	30.3314
ukb-b-9405	rs61223906	A	G	0.00188655	-0.0108726	7	8.3e-09	33.2147
ukb-b-9405	rs61813324	T	C	0.00264443	0.0219762	1	9.5e-17	69.0623
ukb-b-9405	rs61903695	G	A	0.00205497	0.0134514	11	5.9e-11	42.8474
ukb-b-9405	rs61969511	A	G	0.0020127	0.011857	13	3.8e-09	34.705
ukb-b-9405	rs61992671	G	A	0.00187164	-0.0130005	14	3.8e-12	48.2476
ukb-b-9405	rs62072003	T	C	0.00256295	0.0144325	17	1.8e-08	31.7105
ukb-b-9405	rs62243489	G	T	0.00204876	-0.0155648	3	3e-14	57.7172
ukb-b-9405	rs62246311	A	G	0.00294652	0.0204929	3	3.5e-12	48.3713
ukb-b-9405	rs62261725	G	A	0.00190872	-0.0148698	3	6.7e-15	60.6912
ukb-b-9405	rs6493498	C	T	0.001805	-0.013082	15	4.2e-13	52.5284
ukb-b-9405	rs649458	A	T	0.00256951	-0.018179	1	1.5e-12	50.0541
ukb-b-9405	rs6536575	C	T	0.00178995	0.0108432	4	1.4e-09	36.6972
ukb-b-9405	rs6551304	G	A	0.00239416	0.016827	3	2.1e-12	49.3977
ukb-b-9405	rs6567160	C	T	0.00211824	0.0451644	18	7.19e-101	454.613
ukb-b-9405	rs6575340	A	G	0.00186502	0.0161584	14	4.6e-18	75.0637
ukb-b-9405	rs6669341	G	A	0.0018097	-0.0125214	1	4.5e-12	47.8732
ukb-b-9405	rs6682438	C	T	0.00190203	0.0124771	1	5.4e-11	43.0321
ukb-b-9405	rs6693294	G	A	0.00192843	-0.0170126	1	1.1e-18	77.8276
ukb-b-9405	rs6739755	G	A	0.00182885	-0.0159241	2	3.1e-18	75.8147
ukb-b-9405	rs67609008	C	T	0.00199233	0.011102	10	2.5e-08	31.0513
ukb-b-9405	rs67632512	A	C	0.00281561	0.0165927	5	3.8e-09	34.7287
ukb-b-9405	rs6791983	A	C	0.00205988	0.0123148	3	2.3e-09	35.7413
ukb-b-9405	rs6799080	A	G	0.00186721	0.0102307	3	4.3e-08	30.0209
ukb-b-9405	rs6846041	G	C	0.00191467	0.0123073	4	1.3e-10	41.3178
ukb-b-9405	rs6849518	T	C	0.00270973	0.0218636	4	7.1e-16	65.1015
ukb-b-9405	rs6938973	C	T	0.001827	0.0120106	6	4.9e-11	43.2168
ukb-b-9405	rs7034554	G	A	0.00184813	-0.0112644	9	1.1e-09	37.1493
ukb-b-9405	rs703984	C	G	0.00181967	-0.011472	10	2.9e-10	39.746
ukb-b-9405	rs704061	C	T	0.00179659	0.0146223	12	4e-16	66.242
ukb-b-9405	rs7070670	T	C	0.00191737	-0.0120318	10	3.5e-10	39.3776
ukb-b-9405	rs7115013	T	C	0.00180461	-0.0106394	11	3.7e-09	34.759
ukb-b-9405	rs7132908	A	G	0.00183998	0.0215129	12	1.4e-31	136.701
ukb-b-9405	rs71495038	A	G	0.00335663	0.0223778	10	2.6e-11	44.4455
ukb-b-9405	rs7169847	T	G	0.00186771	-0.0102703	15	3.8e-08	30.2376
ukb-b-9405	rs7171864	A	G	0.00189898	0.0128894	15	1.1e-11	46.0707
ukb-b-9405	rs7206608	G	C	0.00191641	0.0120004	16	3.8e-10	39.2116
ukb-b-9405	rs7218014	C	T	0.00225393	0.0224089	17	2.7e-23	98.8463
ukb-b-9405	rs7259070	C	T	0.00184133	0.0153811	19	6.6e-17	69.7769
ukb-b-9405	rs72617140	C	A	0.00217889	0.0152073	2	3e-12	48.7117
ukb-b-9405	rs72618637	A	T	0.00231667	-0.0129811	2	2.1e-08	31.3975
ukb-b-9405	rs72634826	A	G	0.00206456	-0.0148957	1	5.4e-13	52.0555
ukb-b-9405	rs72892910	T	G	0.00237148	0.0301404	6	5.2e-37	161.532
ukb-b-9405	rs72959041	A	G	0.00419212	0.0302176	6	5.7e-13	51.958
ukb-b-9405	rs72976986	A	G	0.00230334	-0.0157587	19	7.8e-12	46.8085
ukb-b-9405	rs73052033	C	T	0.00230513	-0.0210096	3	7.9e-20	83.0701
ukb-b-9405	rs73068448	T	C	0.00241309	-0.0153436	7	2e-10	40.4303
ukb-b-9405	rs73142879	T	C	0.00228107	-0.0241942	20	2.8e-26	112.498
ukb-b-9405	rs7324067	C	T	0.00210064	0.0121297	13	7.7e-09	33.3424
ukb-b-9405	rs735033	G	A	0.00184312	-0.0102658	12	2.5e-08	31.0226
ukb-b-9405	rs7372674	A	C	0.00186339	0.0118947	3	1.7e-10	40.7474
ukb-b-9405	rs7377083	A	C	0.00181913	0.0143396	4	3.2e-15	62.1365
ukb-b-9405	rs73985439	C	A	0.00193905	0.0124046	2	1.6e-10	40.9249
ukb-b-9405	rs74395133	C	T	0.00263949	-0.0162995	3	6.6e-10	38.1337
ukb-b-9405	rs7442885	G	C	0.00218339	-0.0204724	5	6.8e-21	87.9174
ukb-b-9405	rs7498044	A	G	0.00219298	-0.0151498	15	4.9e-12	47.7248
ukb-b-9405	rs7498665	G	A	0.00182769	0.026616	16	4.9e-48	212.071
ukb-b-9405	rs75035127	G	A	0.0052036	-0.0333436	1	1.5e-10	41.0598
ukb-b-9405	rs7519259	A	G	0.00179634	0.0126703	1	1.7e-12	49.7504
ukb-b-9405	rs7537581	A	C	0.00180248	0.0107362	1	2.6e-09	35.4781
ukb-b-9405	rs7539903	A	T	0.00183572	-0.0107184	1	5.3e-09	34.0916
ukb-b-9405	rs756717	A	G	0.00184896	-0.0107152	16	6.8e-09	33.585
ukb-b-9405	rs76040172	A	G	0.00399143	-0.0294934	21	1.5e-13	54.6
ukb-b-9405	rs76286777	C	T	0.0021623	0.0234759	2	1.8e-27	117.873
ukb-b-9405	rs7630382	T	C	0.00179336	0.013362	3	9.3e-14	55.5147
ukb-b-9405	rs765876	G	A	0.00178785	-0.00980862	6	4.1e-08	30.0991
ukb-b-9405	rs76895963	G	T	0.00693063	0.0484187	12	2.8e-12	48.8069
ukb-b-9405	rs7707394	A	G	0.00186285	-0.0167827	5	2.1e-19	81.1648
ukb-b-9405	rs7708584	G	A	0.00180534	-0.0121976	5	1.4e-11	45.6489
ukb-b-9405	rs77165542	T	C	0.00488088	-0.0700663	2	9.9e-47	206.073
ukb-b-9405	rs7752202	T	C	0.00253183	0.0177008	6	2.7e-12	48.8784
ukb-b-9405	rs7755574	T	G	0.00198683	0.010917	6	3.9e-08	30.1915
ukb-b-9405	rs784257	C	T	0.00230615	0.0161785	18	2.3e-12	49.2154
ukb-b-9405	rs7845090	A	G	0.00197942	-0.0195133	8	6.3e-23	97.1819
ukb-b-9405	rs7925100	A	G	0.00182953	0.0140407	11	1.7e-14	58.8977
ukb-b-9405	rs7933085	G	A	0.00179888	0.0108889	11	1.4e-09	36.6407
ukb-b-9405	rs7952436	T	C	0.00326001	-0.0289945	11	5.9e-19	79.1031
ukb-b-9405	rs7966251	A	G	0.00205522	-0.0115986	12	1.7e-08	31.8489
ukb-b-9405	rs8013377	C	A	0.002018	-0.0166104	14	1.9e-16	67.7513
ukb-b-9405	rs8024137	T	A	0.00250296	0.0136852	15	4.6e-08	29.8947
ukb-b-9405	rs80243702	A	G	0.00245648	0.0151663	15	6.7e-10	38.1182
ukb-b-9405	rs8078135	T	C	0.00179655	-0.0101458	17	1.6e-08	31.8929
ukb-b-9405	rs8097672	T	A	0.00255407	0.0167802	18	5e-11	43.1647
ukb-b-9405	rs815163	C	T	0.00179812	-0.0131383	1	2.7e-13	53.3877
ukb-b-9405	rs8192675	C	T	0.00196858	0.0159923	3	4.5e-16	65.9957
ukb-b-9405	rs852042	G	A	0.00209164	-0.0115951	20	3e-08	30.7309
ukb-b-9405	rs852983	A	G	0.00179325	-0.00983151	5	4.2e-08	30.0579
ukb-b-9405	rs862227	G	A	0.00179141	-0.0109798	16	8.8e-10	37.5663
ukb-b-9405	rs862320	T	C	0.0018218	-0.0180264	16	4.4e-23	97.9076
ukb-b-9405	rs876605	G	A	0.00203598	-0.0111634	5	4.2e-08	30.0639
ukb-b-9405	rs879620	T	C	0.00184223	0.0194431	16	4.9e-26	111.389
ukb-b-9405	rs883403	C	T	0.00247511	-0.0176676	7	9.5e-13	50.9526
ukb-b-9405	rs894736	G	A	0.00186806	0.0157371	12	3.6e-17	70.9688
ukb-b-9405	rs923994	G	A	0.0021745	-0.0130094	4	2.2e-09	35.7928
ukb-b-9405	rs9289630	C	G	0.00183898	0.0144758	3	3.5e-15	61.9628
ukb-b-9405	rs9294260	A	G	0.00179925	0.0131781	6	2.4e-13	53.6442
ukb-b-9405	rs9308964	T	C	0.00180578	-0.0099592	2	3.5e-08	30.4172
ukb-b-9405	rs9316661	C	T	0.00224739	-0.0156101	13	3.8e-12	48.2452
ukb-b-9405	rs9370243	T	G	0.00325673	0.0195525	6	1.9e-09	36.0447
ukb-b-9405	rs9378676	C	A	0.00211353	0.0130316	6	7e-10	38.0171
ukb-b-9405	rs945211	C	G	0.0018363	0.0100787	1	4.1e-08	30.1246
ukb-b-9405	rs9478496	C	T	0.00242098	0.0145491	6	1.9e-09	36.1152
ukb-b-9405	rs9568867	A	G	0.00268971	0.022614	13	4.2e-17	70.6877
ukb-b-9405	rs9584870	C	T	0.00189234	-0.0108139	13	1.1e-08	32.6563
ukb-b-9405	rs9654453	C	T	0.00266903	0.0170405	5	1.7e-10	40.7622
ukb-b-9405	rs9673839	G	A	0.00179863	0.0109063	16	1.3e-09	36.7681
ukb-b-9405	rs9814758	G	T	0.00187521	-0.0111552	3	2.7e-09	35.3879
ukb-b-9405	rs9835772	T	A	0.00208107	0.0121296	3	5.6e-09	33.9719
ukb-b-9405	rs9843653	C	T	0.00178819	0.0195793	3	6.7e-28	119.886
ukb-b-9405	rs9888533	T	C	0.00182556	0.0108325	13	3e-09	35.2099
ukb-b-9405	rs9902846	T	C	0.00192994	0.0133756	17	4.2e-12	48.0329
ukb-b-9405	rs9916444	G	C	0.0018902	0.0114738	17	1.3e-09	36.8467
ukb-b-9405	rs9926784	C	T	0.00230452	-0.0132587	16	8.7e-09	33.101

## Sheet: SNPs related to HC
ID	SNP	Effect_allele	Other_allele	Se	Beta	Chr	P_val	F	Total F
ukb-b-15590	rs1006399	A	G	0.00200117	-0.0114857	6	9.5e-09	32.9418	64.3998
ukb-b-15590	rs10100245	A	G	0.0020121	0.0205386	8	1.8e-24	104.194
ukb-b-15590	rs10118701	G	A	0.00213097	0.0168068	9	3.1e-15	62.2036
ukb-b-15590	rs10132514	T	C	0.00225463	-0.0131415	14	5.6e-09	33.9734
ukb-b-15590	rs1013402	G	A	0.002136	0.0293703	11	5.1e-43	189.066
ukb-b-15590	rs10145154	T	C	0.00240401	0.0253835	14	4.6e-26	111.489
ukb-b-15590	rs10153248	G	A	0.00200883	-0.0158858	17	2.6e-15	62.5362
ukb-b-15590	rs10158176	A	T	0.00294454	-0.017387	1	3.5e-09	34.867
ukb-b-15590	rs10172196	A	G	0.00216332	0.0174435	2	7.4e-16	65.0168
ukb-b-15590	rs10188429	A	G	0.00255563	-0.0146943	2	8.9e-09	33.0599
ukb-b-15590	rs10210468	C	T	0.00201939	-0.0137575	2	9.6e-12	46.4129
ukb-b-15590	rs1023767	A	G	0.00234795	-0.015354	8	6.2e-11	42.7627
ukb-b-15590	rs1037702	A	G	0.00205972	-0.0116182	4	1.7e-08	31.8172
ukb-b-15590	rs10404726	T	C	0.00200329	-0.0166459	19	9.6e-17	69.0442
ukb-b-15590	rs10407871	C	T	0.00276505	-0.0181966	19	4.7e-11	43.3086
ukb-b-15590	rs10471636	A	G	0.00203156	-0.0118317	5	5.7e-09	33.9184
ukb-b-15590	rs1047891	A	C	0.00213661	0.0166025	2	7.8e-15	60.3805
ukb-b-15590	rs10499343	T	A	0.00293524	0.0176723	7	1.7e-09	36.2492
ukb-b-15590	rs1056441	C	T	0.002132	0.014638	20	6.6e-12	47.1399
ukb-b-15590	rs1056720	T	C	0.00235122	-0.0130647	20	2.8e-08	30.8754
ukb-b-15590	rs10744145	A	C	0.00199668	-0.0121183	12	1.3e-09	36.8355
ukb-b-15590	rs10746833	G	A	0.0020362	-0.0149421	9	2.2e-13	53.8496
ukb-b-15590	rs10773051	T	C	0.00240285	0.0231417	12	5.9e-22	92.755
ukb-b-15590	rs10788797	A	G	0.00306194	-0.0203341	1	3.1e-11	44.1018
ukb-b-15590	rs10810598	A	T	0.00207775	-0.0129254	9	4.9e-10	38.6991
ukb-b-15590	rs10883553	A	C	0.00200686	0.0151046	10	5.2e-14	56.648
ukb-b-15590	rs10938397	G	A	0.00201147	0.02439	4	7.7e-34	147.027
ukb-b-15590	rs10947137	C	A	0.00379384	-0.0207085	6	4.8e-08	29.7947
ukb-b-15590	rs10984732	T	C	0.0032979	0.0188584	9	1.1e-08	32.699
ukb-b-15590	rs10987417	T	G	0.00206992	0.0128078	9	6.1e-10	38.2862
ukb-b-15590	rs11012732	G	A	0.00211859	0.0200889	10	2.5e-21	89.9122
ukb-b-15590	rs11030016	T	C	0.00227588	0.018143	11	1.6e-15	63.5506
ukb-b-15590	rs11045163	G	A	0.00201589	0.0114512	12	1.3e-08	32.2677
ukb-b-15590	rs11056870	T	G	0.00283173	0.0172235	12	1.2e-09	36.9947
ukb-b-15590	rs11075252	G	A	0.00221467	-0.012562	16	1.4e-08	32.1736
ukb-b-15590	rs1108548	G	A	0.00222734	0.0156522	1	2.1e-12	49.383
ukb-b-15590	rs11107114	A	G	0.00237525	0.0133238	12	2e-08	31.4657
ukb-b-15590	rs11113445	G	A	0.00203858	0.0127502	12	4e-10	39.1182
ukb-b-15590	rs11150461	G	C	0.00224714	-0.0141564	16	3e-10	39.6867
ukb-b-15590	rs11150745	G	A	0.00214598	-0.0202757	17	3.4e-21	89.2689
ukb-b-15590	rs11164630	T	C	0.00204155	-0.0138102	1	1.3e-11	45.7594
ukb-b-15590	rs11165643	T	C	0.00202023	0.0185255	1	4.7e-20	84.0888
ukb-b-15590	rs11173522	A	C	0.00242935	0.013694	12	1.7e-08	31.7746
ukb-b-15590	rs1123295	G	A	0.00200534	0.0119544	1	2.5e-09	35.5369
ukb-b-15590	rs11263719	T	C	0.00200822	0.0114989	15	1e-08	32.7861
ukb-b-15590	rs112875651	A	G	0.00206839	0.0182659	8	1e-18	77.9861
ukb-b-15590	rs113230003	A	G	0.00229209	-0.014859	19	9e-11	42.0258
ukb-b-15590	rs113866544	C	T	0.00395753	0.0330874	17	6.2e-17	69.8999
ukb-b-15590	rs11513729	T	C	0.00205054	-0.0166494	12	4.7e-16	65.9266
ukb-b-15590	rs116072427	C	G	0.0038819	-0.0284401	2	2.4e-13	53.6752
ukb-b-15590	rs11664106	T	A	0.00211301	0.016775	18	2e-15	63.0263
ukb-b-15590	rs11704728	T	C	0.00252373	0.0148323	22	4.2e-09	34.5407
ukb-b-15590	rs117176448	G	C	0.00337708	0.0199544	8	3.4e-09	34.9136
ukb-b-15590	rs117342986	T	C	0.0065217	0.0356287	16	4.7e-08	29.8455
ukb-b-15590	rs11751684	T	G	0.0022233	0.0167319	6	5.2e-14	56.6362
ukb-b-15590	rs11762444	A	G	0.00241918	0.014599	7	1.6e-09	36.4175
ukb-b-15590	rs11779446	G	A	0.00271964	-0.020178	8	1.2e-13	55.047
ukb-b-15590	rs1182199	A	C	0.00216674	-0.0246541	7	5.4e-30	129.469
ukb-b-15590	rs11997077	G	A	0.00206597	-0.0112873	8	4.7e-08	29.8492
ukb-b-15590	rs12072739	G	A	0.00238686	0.0149904	1	3.4e-10	39.4432
ukb-b-15590	rs12096864	C	T	0.00311056	0.018963	1	1.1e-09	37.1652
ukb-b-15590	rs12122361	G	A	0.00226034	-0.013773	1	1.1e-09	37.1287
ukb-b-15590	rs12128526	A	G	0.00199597	0.0113684	1	1.2e-08	32.4407
ukb-b-15590	rs12140153	T	G	0.00348842	-0.0264618	1	3.3e-14	57.5415
ukb-b-15590	rs12245654	C	A	0.00386872	0.0212186	10	4.1e-08	30.0815
ukb-b-15590	rs12364470	G	T	0.0026871	0.0178805	11	2.8e-11	44.2784
ukb-b-15590	rs12375196	A	C	0.00202832	0.0167592	7	1.4e-16	68.2706
ukb-b-15590	rs12427047	T	C	0.0023233	-0.0163996	12	1.7e-12	49.826
ukb-b-15590	rs12441543	A	G	0.0022089	0.0152338	15	5.3e-12	47.5625
ukb-b-15590	rs12462975	A	G	0.00213714	0.0189074	19	9e-19	78.2704
ukb-b-15590	rs12519997	A	G	0.00200434	-0.0139984	5	2.9e-12	48.7769
ukb-b-15590	rs12568411	A	G	0.00269359	0.0164813	1	9.4e-10	37.4386
ukb-b-15590	rs12569355	G	A	0.00307709	0.0217444	1	1.6e-12	49.9361
ukb-b-15590	rs1260326	C	T	0.00203008	0.0120369	2	3e-09	35.1563
ukb-b-15590	rs12607512	G	A	0.00200813	0.0117842	18	4.4e-09	34.4363
ukb-b-15590	rs12762744	T	C	0.00231189	0.0133166	10	8.4e-09	33.1782
ukb-b-15590	rs12831185	G	A	0.00265532	-0.0176382	12	3.1e-11	44.124
ukb-b-15590	rs1285992	G	A	0.00220302	0.0203155	14	2.9e-20	85.039
ukb-b-15590	rs12880641	G	T	0.00210563	-0.0149161	14	1.4e-12	50.1818
ukb-b-15590	rs12881629	G	A	0.00361779	0.0235627	14	7.4e-11	42.4193
ukb-b-15590	rs12883788	T	C	0.00200867	0.0143864	14	7.9e-13	51.2964
ukb-b-15590	rs12921916	C	T	0.00222773	0.0125955	16	1.6e-08	31.9673
ukb-b-15590	rs12939848	T	C	0.00203785	0.0126399	17	5.6e-10	38.4718
ukb-b-15590	rs1294438	T	C	0.00210751	0.0186269	6	9.7e-19	78.1163
ukb-b-15590	rs1296328	C	A	0.00201508	-0.015815	4	4.2e-15	61.5962
ukb-b-15590	rs13017207	A	G	0.00203426	-0.0161548	2	2e-15	63.0653
ukb-b-15590	rs13034765	C	G	0.00206373	0.0133745	2	9.1e-11	42
ukb-b-15590	rs13081528	T	G	0.00263737	0.0145849	3	3.2e-08	30.5819
ukb-b-15590	rs13107325	T	C	0.0037857	0.0386647	4	1.7e-24	104.313
ukb-b-15590	rs13148263	A	G	0.00210506	0.0159436	4	3.6e-14	57.3646
ukb-b-15590	rs13156484	A	G	0.00201454	-0.0174918	5	3.9e-18	75.3906
ukb-b-15590	rs13204087	A	G	0.00290531	-0.0171453	6	3.6e-09	34.8261
ukb-b-15590	rs13284988	C	T	0.00217861	0.0120763	9	3e-08	30.7262
ukb-b-15590	rs13292699	C	A	0.00201482	-0.0162732	9	6.7e-16	65.2339
ukb-b-15590	rs13333747	C	T	0.00259208	-0.0219722	16	2.3e-17	71.8539
ukb-b-15590	rs13389219	T	C	0.00203433	0.0227595	2	4.7e-29	125.165
ukb-b-15590	rs139218003	T	G	0.005626	0.0433819	5	1.2e-14	59.459
ukb-b-15590	rs141622900	A	G	0.00458726	0.031887	19	3.6e-12	48.3193
ukb-b-15590	rs143384	G	A	0.00203131	0.0267503	20	1.3e-39	173.422
ukb-b-15590	rs143786003	A	C	0.00553593	-0.0311809	12	1.8e-08	31.7246
ukb-b-15590	rs1446585	G	A	0.00226761	-0.0128503	2	1.5e-08	32.1137
ukb-b-15590	rs1452082	A	C	0.00203982	0.012586	3	6.8e-10	38.0708
ukb-b-15590	rs1458156	T	C	0.00199454	0.0126488	12	2.3e-10	40.2173
ukb-b-15590	rs1477290	C	T	0.00292146	0.0298633	5	1.6e-24	104.49
ukb-b-15590	rs147730268	T	G	0.00361111	-0.0506092	12	1.3e-44	196.416
ukb-b-15590	rs1480474	G	A	0.00202337	-0.0145096	12	7.4e-13	51.4233
ukb-b-15590	rs1481630	C	T	0.00261541	-0.0153923	2	4e-09	34.636
ukb-b-15590	rs148636479	T	A	0.00637199	-0.0358688	4	1.8e-08	31.6872
ukb-b-15590	rs1502317	T	C	0.00223176	-0.0151583	11	1.1e-11	46.1324
ukb-b-15590	rs1514895	G	A	0.00220175	0.0174697	3	2.1e-15	62.9557
ukb-b-15590	rs1538535	T	C	0.0022369	0.0124387	9	2.7e-08	30.9212
ukb-b-15590	rs1573736	T	G	0.00211185	-0.0127955	16	1.4e-09	36.7103
ukb-b-15590	rs1576655	C	A	0.00207546	0.0161325	13	7.7e-15	60.4192
ukb-b-15590	rs1609783	A	G	0.0020044	0.0142717	3	1.1e-12	50.697
ukb-b-15590	rs16868443	C	G	0.0020756	0.0154349	7	1e-13	55.2994
ukb-b-15590	rs170016	A	G	0.00209333	-0.0116498	7	2.6e-08	30.9715
ukb-b-15590	rs1727901	T	C	0.00226027	0.0204425	3	1.5e-19	81.7989
ukb-b-15590	rs17361789	G	T	0.00214788	0.0126424	1	4e-09	34.6449
ukb-b-15590	rs17446299	G	C	0.00268659	0.0147836	13	3.7e-08	30.2801
ukb-b-15590	rs17604662	G	A	0.0032012	0.018126	16	1.5e-08	32.0611
ukb-b-15590	rs17639546	A	G	0.0028004	-0.0187703	3	2e-11	44.9265
ukb-b-15590	rs17733217	G	A	0.00237935	-0.0158057	20	3.1e-11	44.1277
ukb-b-15590	rs17766836	T	C	0.00225241	0.0232323	7	6.1e-25	106.387
ukb-b-15590	rs17770336	T	C	0.00212912	0.0191461	9	2.4e-19	80.865
ukb-b-15590	rs1801123	C	T	0.00357921	-0.0217782	2	1.2e-09	37.0228
ukb-b-15590	rs1801282	G	C	0.00306018	0.018695	3	1e-09	37.3213
ukb-b-15590	rs1813212	G	A	0.00200772	-0.0130082	11	9.2e-11	41.9786
ukb-b-15590	rs186017271	A	G	0.00830714	0.0486517	15	4.7e-09	34.2999
ukb-b-15590	rs1868069	A	G	0.00236942	0.0150949	2	1.9e-10	40.586
ukb-b-15590	rs190543502	C	T	0.00653621	-0.0397548	15	1.2e-09	36.9936
ukb-b-15590	rs1934394	C	G	0.00238257	0.0129993	1	4.9e-08	29.7679
ukb-b-15590	rs1955695	G	A	0.00205855	-0.0171244	14	8.9e-17	69.2003
ukb-b-15590	rs1982441	T	G	0.00296748	0.0170231	8	9.7e-09	32.908
ukb-b-15590	rs2022050	A	G	0.0027204	-0.0208767	11	1.7e-14	58.8923
ukb-b-15590	rs2023211	C	T	0.00236158	0.0160386	14	1.1e-11	46.1241
ukb-b-15590	rs211434	A	G	0.00214133	0.0131339	6	8.6e-10	37.6201
ukb-b-15590	rs2133292	T	C	0.00206557	0.0132297	12	1.5e-10	41.0223
ukb-b-15590	rs2133561	T	A	0.00206386	-0.0181895	5	1.2e-18	77.675
ukb-b-15590	rs2151248	C	G	0.00224027	-0.0149326	1	2.6e-11	44.4294
ukb-b-15590	rs2159437	G	A	0.00199751	0.0196241	17	8.9e-23	96.5165
ukb-b-15590	rs2172131	C	T	0.00202029	-0.0136895	10	1.2e-11	45.9143
ukb-b-15590	rs2178385	T	G	0.00213295	0.0185474	3	3.4e-18	75.6144
ukb-b-15590	rs2238689	C	T	0.00203741	-0.0141655	19	3.6e-12	48.34
ukb-b-15590	rs2270894	G	C	0.00256793	-0.0216431	3	3.5e-17	71.035
ukb-b-15590	rs2288745	T	C	0.0021768	0.0136628	2	3.5e-10	39.3951
ukb-b-15590	rs2307111	C	T	0.00203828	-0.0285352	5	1.6e-44	195.99
ukb-b-15590	rs2371767	C	G	0.00221849	0.0194135	3	2.1e-18	76.576
ukb-b-15590	rs2384054	C	T	0.0019869	0.0219057	2	2.9e-28	121.552
ukb-b-15590	rs2479958	G	A	0.00201927	-0.0129914	13	1.2e-10	41.3926
ukb-b-15590	rs2494196	A	C	0.00219937	0.0312737	1	6.9e-46	202.191
ukb-b-15590	rs253444	A	G	0.00297188	-0.0198245	5	2.5e-11	44.4981
ukb-b-15590	rs2568958	A	G	0.00202892	0.0206705	1	2.2e-24	103.794
ukb-b-15590	rs2577955	T	C	0.00250536	-0.014667	15	4.8e-09	34.2722
ukb-b-15590	rs25849	G	C	0.00220822	0.019767	16	3.5e-19	80.1303
ukb-b-15590	rs2585526	G	A	0.00201131	0.0122667	13	1.1e-09	37.1961
ukb-b-15590	rs2606227	C	T	0.00208271	-0.0124349	3	2.4e-09	35.6473
ukb-b-15590	rs2642305	T	A	0.00206693	0.0113043	10	4.5e-08	29.9113
ukb-b-15590	rs2660241	C	T	0.00207299	0.0139138	16	1.9e-11	45.0502
ukb-b-15590	rs2678204	G	T	0.00209913	0.0196748	1	7.1e-21	87.85
ukb-b-15590	rs273505	C	T	0.00202114	0.0128735	19	1.9e-10	40.5696
ukb-b-15590	rs2737263	T	G	0.00222017	-0.0236589	8	1.6e-26	113.558
ukb-b-15590	rs2744956	C	T	0.00287012	0.0537577	6	2.8e-78	350.817
ukb-b-15590	rs2814350	A	G	0.00220875	0.0138717	10	3.4e-10	39.4427
ukb-b-15590	rs2821226	G	A	0.00200431	0.015138	1	4.3e-14	57.0436
ukb-b-15590	rs28366156	C	T	0.00295158	-0.0265761	6	2.2e-19	81.0725
ukb-b-15590	rs28457680	A	T	0.00291985	0.0195227	15	2.3e-11	44.7053
ukb-b-15590	rs2861685	C	T	0.0020154	-0.0147772	2	2.3e-13	53.7603
ukb-b-15590	rs28711392	C	T	0.00208379	-0.0125224	11	1.9e-09	36.1133
ukb-b-15590	rs28778940	A	G	0.00212367	0.0151514	9	9.7e-13	50.9016
ukb-b-15590	rs287837	G	A	0.00200242	-0.013078	6	6.5e-11	42.6552
ukb-b-15590	rs2897968	A	G	0.00204428	0.0122759	12	1.9e-09	36.06
ukb-b-15590	rs3012053	G	A	0.00220858	-0.0149707	10	1.2e-11	45.9471
ukb-b-15590	rs308911	G	A	0.00220578	-0.0142761	2	9.7e-11	41.8885
ukb-b-15590	rs310796	T	G	0.00214394	0.0121086	12	1.6e-08	31.8979
ukb-b-15590	rs3110942	A	G	0.00199815	0.0127123	7	2e-10	40.4755
ukb-b-15590	rs3116600	G	A	0.00242539	-0.0187688	13	1e-14	59.8839
ukb-b-15590	rs314288	C	T	0.00313819	-0.0227112	6	4.6e-13	52.3747
ukb-b-15590	rs329118	T	C	0.00201987	-0.0163479	5	5.8e-16	65.5054
ukb-b-15590	rs33503	A	G	0.00251417	-0.017501	3	3.4e-12	48.4548
ukb-b-15590	rs340025	C	T	0.00202809	0.0127406	15	3.3e-10	39.4644
ukb-b-15590	rs34045894	A	G	0.00274706	0.0167547	10	1.1e-09	37.1995
ukb-b-15590	rs34223321	A	C	0.00217285	0.0140924	17	8.8e-11	42.064
ukb-b-15590	rs34505073	A	G	0.00691223	0.0578935	13	5.5e-17	70.1493
ukb-b-15590	rs34517439	A	C	0.00307552	0.0454548	1	2e-49	218.435
ukb-b-15590	rs34594435	T	C	0.00251186	0.0215785	7	8.6e-18	73.7992
ukb-b-15590	rs34629844	G	A	0.00297607	0.0212952	5	8.3e-13	51.2008
ukb-b-15590	rs34656389	G	A	0.00206647	0.011297	4	4.6e-08	29.886
ukb-b-15590	rs34765854	G	T	0.00217163	0.0193318	6	5.5e-19	79.2452
ukb-b-15590	rs34769775	T	C	0.00218344	-0.0141127	15	1e-10	41.777
ukb-b-15590	rs34772064	G	T	0.00200309	-0.0118736	4	3.1e-09	35.1369
ukb-b-15590	rs34811474	A	G	0.00236244	-0.0197929	4	5.4e-17	70.1936
ukb-b-15590	rs34840745	T	C	0.00227207	0.0166433	19	2.4e-13	53.6581
ukb-b-15590	rs34848742	G	T	0.00243566	-0.0143597	4	3.7e-09	34.7582
ukb-b-15590	rs35506085	A	G	0.00258575	-0.0204796	11	2.4e-15	62.7292
ukb-b-15590	rs35537311	T	C	0.00205013	-0.0147642	17	6e-13	51.8629
ukb-b-15590	rs35589824	C	T	0.00411231	0.022892	3	2.6e-08	30.9882
ukb-b-15590	rs35792595	A	T	0.00219158	0.0137734	8	3.3e-10	39.4973
ukb-b-15590	rs35882248	T	C	0.00213778	0.015668	2	2.3e-13	53.7157
ukb-b-15590	rs35910339	G	C	0.00214217	-0.0127042	9	3e-09	35.1712
ukb-b-15590	rs35917007	G	A	0.00199857	0.0147568	19	1.5e-13	54.5187
ukb-b-15590	rs35957544	T	G	0.00202041	-0.0192606	8	1.5e-21	90.8784
ukb-b-15590	rs36140	C	A	0.00207958	0.0148434	5	9.5e-13	50.9466
ukb-b-15590	rs365352	A	G	0.0023126	-0.0205385	5	6.6e-19	78.8745
ukb-b-15590	rs3730071	A	C	0.00582042	-0.0369877	12	2.1e-10	40.3837
ukb-b-15590	rs3737992	A	G	0.00265121	-0.0215132	1	4.9e-16	65.8448
ukb-b-15590	rs3746759	G	T	0.00246759	-0.0144809	20	4.4e-09	34.4386
ukb-b-15590	rs3762988	T	C	0.0020481	0.0126504	5	6.5e-10	38.151
ukb-b-15590	rs3807566	T	G	0.00201199	-0.0149491	7	1.1e-13	55.205
ukb-b-15590	rs3810291	A	G	0.00212876	0.0227348	19	1.3e-26	114.059
ukb-b-15590	rs3811951	G	A	0.00221148	0.0150182	5	1.1e-11	46.1179
ukb-b-15590	rs3814883	T	C	0.00200044	0.0250685	16	5e-36	157.038
ukb-b-15590	rs3826408	T	C	0.00200083	0.0135888	17	1.1e-11	46.1256
ukb-b-15590	rs3845344	T	C	0.00203631	0.0138703	1	9.7e-12	46.3964
ukb-b-15590	rs3935190	A	G	0.00201245	-0.0141131	17	2.3e-12	49.1807
ukb-b-15590	rs394608	C	T	0.00201006	0.014611	21	3.6e-13	52.8374
ukb-b-15590	rs40071	C	T	0.00260267	-0.0174105	5	2.2e-11	44.7491
ukb-b-15590	rs4017425	T	C	0.00199708	-0.0118377	3	3.1e-09	35.1353
ukb-b-15590	rs41271299	T	C	0.00451044	0.0385388	6	1.3e-17	73.006
ukb-b-15590	rs41273794	T	C	0.00220216	0.0191445	6	3.5e-18	75.5771
ukb-b-15590	rs41279738	G	T	0.00627445	0.0599712	1	1.2e-21	91.3554
ukb-b-15590	rs4240326	G	A	0.0020006	-0.0279318	4	2.7e-44	194.929
ukb-b-15590	rs4253755	A	G	0.00300303	0.0211316	22	2e-12	49.516
ukb-b-15590	rs429343	G	A	0.00201501	-0.0121964	2	1.4e-09	36.6361
ukb-b-15590	rs4310395	G	A	0.00200242	0.0122183	1	1e-09	37.2316
ukb-b-15590	rs4339309	G	A	0.00315246	0.0179021	5	1.4e-08	32.2484
ukb-b-15590	rs4350264	A	G	0.00359903	-0.0219738	10	1e-09	37.2769
ukb-b-15590	rs4467770	A	G	0.00225367	0.0158784	6	1.8e-12	49.6401
ukb-b-15590	rs4476935	T	C	0.00201066	-0.0128732	7	1.5e-10	40.9917
ukb-b-15590	rs4477562	T	C	0.00300396	0.0292203	13	2.3e-22	94.6196
ukb-b-15590	rs4486868	C	T	0.00201104	-0.011105	15	3.4e-08	30.4927
ukb-b-15590	rs4567604	T	G	0.00253879	-0.0166838	13	5e-11	43.1853
ukb-b-15590	rs4589131	G	T	0.00202078	-0.0117346	1	6.4e-09	33.7208
ukb-b-15590	rs4613074	C	T	0.00256625	-0.0170225	16	3.3e-11	43.9996
ukb-b-15590	rs463376	A	G	0.0019975	0.0119932	19	1.9e-09	36.0493
ukb-b-15590	rs4678016	T	C	0.00206489	0.0115138	3	2.5e-08	31.0916
ukb-b-15590	rs475390	A	G	0.00238863	-0.0140664	1	3.9e-09	34.6791
ukb-b-15590	rs4790292	A	C	0.00277723	-0.0261893	17	4.1e-21	88.925
ukb-b-15590	rs4792716	G	A	0.00201188	0.0145605	17	4.6e-13	52.3779
ukb-b-15590	rs4800490	C	A	0.00199562	-0.023172	18	3.6e-31	134.825
ukb-b-15590	rs4820346	G	C	0.00217064	-0.0130489	22	1.8e-09	36.1387
ukb-b-15590	rs483465	G	A	0.00229726	0.0154934	3	1.5e-11	45.4855
ukb-b-15590	rs4843158	C	G	0.00214891	0.0218462	15	2.8e-24	103.351
ukb-b-15590	rs4870057	G	A	0.00212695	0.0126926	6	2.4e-09	35.6112
ukb-b-15590	rs4897174	A	T	0.00306894	0.0176726	6	8.5e-09	33.1607
ukb-b-15590	rs4909309	C	T	0.00203923	-0.0173539	8	1.7e-17	72.4205
ukb-b-15590	rs4962424	A	T	0.00212749	0.0155846	10	2.4e-13	53.6607
ukb-b-15590	rs4963975	A	G	0.00232365	-0.0187917	12	6.1e-16	65.402
ukb-b-15590	rs4970946	G	A	0.00240909	0.0141191	1	4.6e-09	34.3485
ukb-b-15590	rs4976994	G	A	0.00200503	0.0128387	8	1.5e-10	41.0016
ukb-b-15590	rs4985407	G	A	0.00199743	0.0153026	16	1.8e-14	58.6931
ukb-b-15590	rs522110	G	A	0.0020069	0.0181191	10	1.7e-19	81.512
ukb-b-15590	rs543874	G	A	0.00246182	0.0453641	1	8e-76	339.556
ukb-b-15590	rs551935	G	T	0.00200492	-0.016925	11	3.1e-17	71.2629
ukb-b-15590	rs55707359	G	T	0.00818888	0.0458291	11	2.2e-08	31.3209
ukb-b-15590	rs55726687	A	G	0.00244465	0.0218167	12	4.5e-19	79.6425
ukb-b-15590	rs56094641	G	A	0.00203052	0.0616325	16	1e-200	921.308
ukb-b-15590	rs56399737	T	C	0.00201255	-0.0118202	13	4.3e-09	34.495
ukb-b-15590	rs57222629	C	G	0.0021564	0.0138153	4	1.5e-10	41.0452
ukb-b-15590	rs57235969	T	C	0.00199957	0.0124617	2	4.6e-10	38.8402
ukb-b-15590	rs57636386	C	T	0.0036118	-0.0350845	18	2.6e-22	94.359
ukb-b-15590	rs57989773	C	T	0.00238057	0.021874	6	4e-20	84.4296
ukb-b-15590	rs58584712	A	G	0.0024357	0.0169765	2	3.2e-12	48.579
ukb-b-15590	rs58862095	T	C	0.00202425	-0.0181051	7	3.7e-19	79.997
ukb-b-15590	rs59227842	G	A	0.00217036	0.0210227	11	3.4e-22	93.8239
ukb-b-15590	rs60226453	T	C	0.00260018	0.0162724	1	3.9e-10	39.1648
ukb-b-15590	rs6066104	T	C	0.00213455	0.0192833	20	1.7e-19	81.6113
ukb-b-15590	rs6142059	C	T	0.00200021	0.0149966	20	6.5e-14	56.2127
ukb-b-15590	rs614520	A	G	0.00212026	-0.0130274	11	8e-10	37.7518
ukb-b-15590	rs61898343	C	G	0.00280059	-0.0172263	11	7.7e-10	37.8342
ukb-b-15590	rs61941722	A	G	0.00256577	0.0155992	12	1.2e-09	36.9632
ukb-b-15590	rs61969510	C	T	0.00224311	0.0128445	13	1e-08	32.7894
ukb-b-15590	rs61992671	G	A	0.00208557	-0.0151753	14	3.4e-13	52.945
ukb-b-15590	rs62070648	A	G	0.0022501	-0.0199439	17	7.8e-19	78.5627
ukb-b-15590	rs62107261	C	T	0.00465016	-0.0808476	2	1.1e-67	302.272
ukb-b-15590	rs62301134	C	T	0.00226745	-0.013638	4	1.8e-09	36.1764
ukb-b-15590	rs62396185	C	G	0.00227012	-0.0346069	6	1.8e-52	232.396
ukb-b-15590	rs62425398	A	C	0.00324644	0.0248634	6	1.9e-14	58.6552
ukb-b-15590	rs62515438	G	T	0.00237712	0.0150395	8	2.5e-10	40.0281
ukb-b-15590	rs643499	C	T	0.00204369	0.0119575	11	4.9e-09	34.2335
ukb-b-15590	rs6438656	A	G	0.0020673	-0.0119598	3	7.2e-09	33.4689
ukb-b-15590	rs6449533	C	T	0.00207157	-0.0123311	5	2.6e-09	35.4327
ukb-b-15590	rs6465828	T	G	0.00199173	0.0163908	7	1.9e-16	67.7235
ukb-b-15590	rs6470771	C	A	0.00265349	-0.0154459	8	5.8e-09	33.8838
ukb-b-15590	rs6545714	A	G	0.00203362	-0.0158267	2	7.1e-15	60.5677
ukb-b-15590	rs6567160	C	T	0.00236068	0.0523537	18	5.7e-109	491.836
ukb-b-15590	rs6575340	A	G	0.00207818	0.0184545	14	6.7e-19	78.8566
ukb-b-15590	rs6598540	G	A	0.00223088	-0.0147876	15	3.4e-11	43.9383
ukb-b-15590	rs6606686	C	G	0.00213651	-0.0165692	12	8.8e-15	60.1441
ukb-b-15590	rs66679256	T	C	0.00200438	0.0149901	4	7.5e-14	55.9305
ukb-b-15590	rs6669341	G	A	0.00201544	-0.0151291	1	6.1e-14	56.349
ukb-b-15590	rs667515	C	G	0.00205316	-0.0141684	11	5.2e-12	47.6207
ukb-b-15590	rs6712653	T	C	0.00273635	0.0160637	2	4.3e-09	34.4626
ukb-b-15590	rs6744646	G	A	0.00263558	0.0500537	2	2e-80	360.678
ukb-b-15590	rs6745626	T	C	0.00202493	0.0139294	2	6e-12	47.32
ukb-b-15590	rs6747657	A	G	0.00220754	0.0129341	2	4.7e-09	34.3285
ukb-b-15590	rs675162	G	A	0.00199495	0.0180079	6	1.8e-19	81.4821
ukb-b-15590	rs67560975	C	T	0.00312397	0.0210956	17	1.5e-11	45.6005
ukb-b-15590	rs6840236	C	T	0.00199864	0.0169824	4	1.9e-17	72.1986
ukb-b-15590	rs6868125	T	C	0.00198836	-0.0119493	5	1.9e-09	36.1156
ukb-b-15590	rs6946415	G	A	0.00206409	0.0158826	7	1.4e-14	59.2088
ukb-b-15590	rs6958365	T	C	0.00203582	-0.0115375	7	1.5e-08	32.1177
ukb-b-15590	rs6973700	G	A	0.00246577	-0.0157823	7	1.5e-10	40.9671
ukb-b-15590	rs698147	G	A	0.00200109	-0.0121448	5	1.3e-09	36.8339
ukb-b-15590	rs7002088	C	A	0.00200556	0.0137173	8	7.9e-12	46.7806
ukb-b-15590	rs7034554	G	A	0.0020595	-0.012422	9	1.6e-09	36.3797
ukb-b-15590	rs7038943	C	T	0.00210372	-0.0121087	9	8.6e-09	33.1298
ukb-b-15590	rs705165	T	G	0.00230698	0.0148091	10	1.4e-10	41.2069
ukb-b-15590	rs7094073	T	C	0.00273496	0.0163482	10	2.3e-09	35.7304
ukb-b-15590	rs7111235	C	T	0.00200364	0.0115415	11	8.4e-09	33.1807
ukb-b-15590	rs7124681	A	C	0.00202231	0.0205032	11	3.7e-24	102.789
ukb-b-15590	rs7132908	A	G	0.00204901	0.0257741	12	2.8e-36	158.226
ukb-b-15590	rs71413981	A	G	0.00271023	0.021194	14	5.3e-15	61.1524
ukb-b-15590	rs7171864	A	G	0.00211572	0.0161986	15	1.9e-14	58.619
ukb-b-15590	rs7218014	C	T	0.00251132	0.0207669	17	1.3e-16	68.3816
ukb-b-15590	rs7248205	T	C	0.00204315	-0.0161199	19	3e-15	62.2478
ukb-b-15590	rs7257083	A	G	0.0022051	0.0162612	19	1.7e-13	54.3812
ukb-b-15590	rs72634826	A	G	0.00229923	-0.0153317	1	2.6e-11	44.4647
ukb-b-15590	rs72656010	C	T	0.00295341	-0.0252479	8	1.2e-17	73.0808
ukb-b-15590	rs72681698	C	T	0.00968406	-0.0586338	14	1.4e-09	36.659
ukb-b-15590	rs7274811	T	G	0.00227858	-0.01951	20	1.1e-17	73.3138
ukb-b-15590	rs72756476	C	T	0.00287344	-0.0192477	9	2.1e-11	44.8697
ukb-b-15590	rs72801843	A	T	0.00217211	0.0186789	16	8e-18	73.9501
ukb-b-15590	rs72877553	C	T	0.00325597	0.0179352	6	3.6e-08	30.3425
ukb-b-15590	rs72959041	A	G	0.00466657	-0.0662534	6	9.5e-46	201.568
ukb-b-15590	rs73052033	C	T	0.00256783	-0.0208103	3	5.3e-16	65.6786
ukb-b-15590	rs73175572	G	A	0.00319248	0.0282075	3	1e-18	78.068
ukb-b-15590	rs73197346	C	T	0.00296156	-0.017972	21	1.3e-09	36.8258
ukb-b-15590	rs73213484	T	A	0.00286036	-0.0207006	4	4.6e-13	52.3751
ukb-b-15590	rs7365	G	A	0.00199385	-0.0110939	11	2.6e-08	30.9588
ukb-b-15590	rs73650963	C	T	0.00323376	-0.0202138	9	4.1e-10	39.0733
ukb-b-15590	rs7372674	A	C	0.00207575	0.014356	3	4.6e-12	47.8318
ukb-b-15590	rs743572	G	A	0.00205743	0.0151185	10	2e-13	53.9967
ukb-b-15590	rs7442885	G	C	0.00243204	-0.0198682	5	3.1e-16	66.7384
ukb-b-15590	rs7460093	A	G	0.0020144	0.0136639	8	1.2e-11	46.0106
ukb-b-15590	rs74749286	A	G	0.00323591	0.0258963	11	1.2e-15	64.0446
ukb-b-15590	rs7498665	G	A	0.00203647	0.0317857	16	6.4e-55	243.617
ukb-b-15590	rs750090	C	T	0.00210095	-0.0132955	4	2.5e-10	40.0477
ukb-b-15590	rs7519259	A	G	0.00200058	0.0141441	1	1.5e-12	49.9849
ukb-b-15590	rs7523668	A	G	0.00200928	-0.0137199	1	8.6e-12	46.6252
ukb-b-15590	rs754635	G	C	0.00313573	0.0205698	3	5.4e-11	43.0311
ukb-b-15590	rs75543804	T	G	0.00565579	-0.039612	2	2.5e-12	49.0532
ukb-b-15590	rs756717	A	G	0.00206015	-0.0140302	16	9.7e-12	46.3799
ukb-b-15590	rs7570446	A	C	0.00199439	0.0110158	2	3.3e-08	30.5079
ukb-b-15590	rs7571496	G	A	0.00227445	-0.0138156	2	1.2e-09	36.8966
ukb-b-15590	rs7582359	A	G	0.00212104	-0.0135492	2	1.7e-10	40.8065
ukb-b-15590	rs76082446	A	G	0.00273232	0.0165859	3	1.3e-09	36.8481
ukb-b-15590	rs7632381	C	T	0.00200044	0.0270429	3	1.2e-41	182.749
ukb-b-15590	rs76577501	A	G	0.00357554	0.0211204	7	3.5e-09	34.8916
ukb-b-15590	rs76647086	T	G	0.00260327	-0.0202229	1	8e-15	60.346
ukb-b-15590	rs76798800	T	G	0.00225319	0.0244232	1	2.2e-27	117.492
ukb-b-15590	rs76895963	G	T	0.00771842	0.0856032	12	1.4e-28	123.005
ukb-b-15590	rs7696175	C	T	0.00200383	0.0136068	4	1.1e-11	46.1095
ukb-b-15590	rs7707394	A	G	0.002075	-0.0184703	5	5.5e-19	79.234
ukb-b-15590	rs7708584	G	A	0.00201087	-0.013196	5	5.3e-11	43.0642
ukb-b-15590	rs7740107	A	T	0.00225676	-0.0236486	6	1.1e-25	109.81
ukb-b-15590	rs7793674	C	A	0.00284373	0.019239	7	1.3e-11	45.7708
ukb-b-15590	rs779655	C	G	0.00224052	0.0143261	5	1.6e-10	40.8845
ukb-b-15590	rs7805441	T	C	0.00200504	0.0126844	7	2.5e-10	40.0215
ukb-b-15590	rs78058190	A	G	0.00512402	-0.0348265	2	1.1e-11	46.1953
ukb-b-15590	rs7824785	T	C	0.00551665	-0.0369746	8	2.1e-11	44.9217
ukb-b-15590	rs7864465	A	G	0.00200561	-0.0110794	9	3.3e-08	30.5168
ukb-b-15590	rs7893571	T	G	0.00211863	0.0138381	10	6.5e-11	42.6621
ukb-b-15590	rs7903146	T	C	0.00219381	-0.0214133	10	1.7e-22	95.2729
ukb-b-15590	rs7944782	G	T	0.0020033	0.0129576	11	9.9e-11	41.8367
ukb-b-15590	rs7952436	T	C	0.00363182	-0.0354571	11	1.6e-22	95.3142
ukb-b-15590	rs7996639	A	G	0.00201868	0.0137138	13	1.1e-11	46.151
ukb-b-15590	rs8007429	A	G	0.0029864	0.0187533	14	3.4e-10	39.433
ukb-b-15590	rs8030456	T	C	0.00237863	-0.0247721	15	2.1e-25	108.461
ukb-b-15590	rs8132129	T	C	0.00259474	-0.015922	21	8.4e-10	37.6537
ukb-b-15590	rs8133137	G	A	0.00211541	0.0157777	21	8.8e-14	55.6286
ukb-b-15590	rs815163	C	T	0.00200258	-0.0168978	1	3.2e-17	71.2001
ukb-b-15590	rs852042	G	A	0.00233046	-0.0153695	20	4.3e-11	43.4947
ukb-b-15590	rs852983	A	G	0.00199745	-0.0118657	5	2.8e-09	35.2886
ukb-b-15590	rs866006	G	T	0.00204995	-0.0120595	5	4e-09	34.6076
ukb-b-15590	rs882378	C	A	0.00216702	0.0152549	12	1.9e-12	49.5556
ukb-b-15590	rs897186	G	A	0.00199856	-0.0160621	3	9.2e-16	64.5907
ukb-b-15590	rs9284814	A	G	0.00311527	0.0230203	3	1.5e-13	54.6048
ukb-b-15590	rs9378684	T	C	0.00250737	0.018067	6	5.8e-13	51.9201
ukb-b-15590	rs9385385	T	C	0.00201537	0.012816	6	2e-10	40.4385
ukb-b-15590	rs9512696	G	A	0.00211114	0.0172114	13	3.6e-16	66.4658
ukb-b-15590	rs9513018	T	G	0.00205443	-0.0112355	13	4.5e-08	29.909
ukb-b-15590	rs9611160	A	G	0.00379077	0.02181	22	8.7e-09	33.1022
ukb-b-15590	rs968379	T	C	0.00237244	-0.0187833	2	2.4e-15	62.6835
ukb-b-15590	rs9764678	C	T	0.00225012	0.0161285	5	7.6e-13	51.3779
ukb-b-15590	rs9788550	C	G	0.00232004	-0.0214137	14	2.7e-20	85.1908
ukb-b-15590	rs9830592	A	C	0.00201841	0.0138364	3	7.1e-12	46.9924
ukb-b-15590	rs9843653	C	T	0.00199203	0.0183267	3	3.6e-20	84.6402
ukb-b-15590	rs9845755	T	A	0.0024977	0.027361	3	6.3e-28	120.001
ukb-b-15590	rs9850529	A	G	0.00209898	0.0114818	3	4.5e-08	29.9229
ukb-b-15590	rs987237	G	A	0.00259141	0.0344542	6	2.5e-40	176.771
ukb-b-15590	rs9876664	T	G	0.00205893	-0.0143788	3	2.9e-12	48.7711
ukb-b-15590	rs9951619	G	T	0.00237634	0.0138525	18	5.6e-09	33.9812
ukb-b-15590	rs9955276	T	C	0.00285239	0.0175048	18	8.4e-10	37.6614
ukb-b-15590	rs9967287	T	G	0.00230082	0.0141454	18	7.8e-10	37.7977
ukb-b-15590	rs9967367	T	C	0.00220445	-0.0174208	18	2.7e-15	62.4505
ukb-b-15590	rs998584	A	C	0.00199467	-0.0222736	6	5.9e-29	124.692

## Sheet: SNPs related to ARB
ID	SNP	Effect_allele	Other_allele	Se	Beta	Chr	P_val	F	Total F
finn-b-K11_ABSCANAL	rs113734444	T	A	0.086	0.4126	2	1.63e-06	23.0177	23.5626
finn-b-K11_ABSCANAL	rs12260941	T	C	0.062	0.324	10	1.7e-07	27.3091
finn-b-K11_ABSCANAL	rs12281347	C	T	0.0862	0.4005	11	3.38e-06	21.5869
finn-b-K11_ABSCANAL	rs184357366	G	A	0.9563	4.4775	19	2.84e-06	21.9221
finn-b-K11_ABSCANAL	rs2354420	C	T	0.0475	-0.2303	16	1.25e-06	23.5072
finn-b-K11_ABSCANAL	rs2736191	G	C	0.0913	0.4413	6	1.34e-06	23.3629
finn-b-K11_ABSCANAL	rs58939335	G	A	0.1497	0.7368	16	8.63e-07	24.2245
finn-b-K11_ABSCANAL	rs7122597	A	G	0.0611	0.2817	11	4e-06	21.2565
finn-b-K11_ABSCANAL	rs72796315	G	C	0.126	0.5849	16	3.45e-06	21.5488
finn-b-K11_ABSCANAL	rs755294	T	C	0.0402	-0.2123	1	1.28e-07	27.89
