# Supplementary material for: Causal relationship between obesity and anorectal abscess: a Mendelian randomization study
Source: Front Med (Lausanne). 2024 Jun 21;11:1437849. doi: 10.3389/fmed.2024.1437849 (PMC11225408; doi:10.3389/fmed.2024.1437849)
Supplement: Supplementary file 2 [file Table_2.xlsx]

## Sheet: Sheet1
Supplementary Table S2. Casual effects of MR Analysis between obesity and anorectal abscess.
Exposure	Outcome	method	nsnps	beta	se	p	beta-low	beta-up	OR	OR-low	OR-up	outliers	After removing outliers (re-analysis)
													nsnps	beta	se	p	beta-low	beta-up	OR	OR-low	OR-up
Body mass index	Anorectal abscess	MR Egger	432	0.508375	0.337107	0.132276	-0.152355	1.16911	1.66259	0.858683	3.21911	NA	NA	NA	NA	NA	NA	NA	NA	NA	NA
		Weighted median	432	0.631196	0.208618	0.00248136	0.222304	1.04009	1.87986	1.24895	2.82946		NA	NA	NA	NA	NA	NA	NA	NA	NA
		Inverse variance weighted	432	0.68052	0.124262	4.33882e-08	0.436965	0.924074	1.9749	1.548	2.51953		NA	NA	NA	NA	NA	NA	NA	NA	NA
Anorectal abscess	Body mass index	MR Egger	12	-0.00319884	0.00394069	0.435833	-0.0109226	0.00452491	0.996806	0.989137	1.00454	rs144717024、rs76235992	10	0.00100123	0.00393276	0.805464	-0.00670699	0.00870945	1.001	0.993315	1.00875
		Weighted median	12	-0.00328735	0.00278773	0.23831	-0.00875129	0.0021766	0.996718	0.991287	1.00218		10	-0.000119772	0.0028321	0.966267	-0.00567069	0.00543114	0.99988	0.994345	1.00545
		Inverse variance weighted	12	-0.00153934	0.0028729	0.592088	-0.00717023	0.00409155	0.998462	0.992855	1.0041		10	0.000415083	0.00271989	0.878706	-0.0049159	0.00574607	1.00042	0.995096	1.00576
Body fat percentage	Anorectal abscess	MR Egger	372	0.731248	0.614018	0.234447	-0.472227	1.93472	2.07767	0.623612	6.92213	rs2499468，rs9289630	370	0.644857	0.599298	0.282623	-0.529768	1.81948	1.90571	0.588742	6.16865
		Weighted median	372	0.66982	0.263139	0.0109121	0.154068	1.18557	1.95389	1.16657	3.27256		370	0.671132	0.28591	0.0189072	0.110749	1.23151	1.95645	1.11711	3.42642
		Inverse variance weighted	372	0.55806	0.188967	0.00314492	0.187684	0.928436	1.74728	1.20645	2.53055		370	0.611848	0.18467	0.000922381	0.249894	0.973802	1.84384	1.28389	2.64799
		Adjusted for BMI	285	0.0411181	0.498688	0.934287	-0.936311	1.01855	1.04198	0.392072	2.76917
Whole body fat mass	Anorectal abscess	MR Egger	412	0.527576	0.370376	0.155082	-0.198361	1.25351	1.69482	0.820074	3.50263	NA	NA	NA	NA	NA	NA	NA	NA	NA	NA
		Weighted median	412	0.626775	0.19562	0.00135509	0.243361	1.01019	1.87157	1.27553	2.74612		NA	NA	NA	NA	NA	NA	NA	NA	NA
		Inverse variance weighted	412	0.637467	0.131415	1.22968e-06	0.379894	0.89504	1.89168	1.46213	2.44743		NA	NA	NA	NA	NA	NA	NA	NA	NA
		Adjusted for BMI	355	-0.0720642	0.439333	0.869707	-0.933156	0.789028	0.930471	0.39331	2.20126
Waist circumference	Anorectal abscess	MR Egger	351	0.867704	0.471599	0.0666293	-0.0566305	1.79204	2.38144	0.944943	6.00168	NA	NA	NA	NA	NA	NA	NA	NA	NA	NA
		Weighted median	351	1.1151	0.25353	1.09103e-05	0.618181	1.61202	3.04987	1.85555	5.01292		NA	NA	NA	NA	NA	NA	NA	NA	NA
		Inverse variance weighted	351	0.920198	0.165559	2.72705e-08	0.595701	1.24469	2.50979	1.8143	3.47187		NA	NA	NA	NA	NA	NA	NA	NA	NA
		Adjusted for BMI	283	0.334233	0.682911	0.624541	-1.00427	1.67274	1.39687	0.366311	5.32673
Hip circumference	Anorectal abscess	MR Egger	398	0.832231	0.362486	0.0222034	0.121759	1.5427	2.29844	1.12948	4.67722	rs2499468、rs62246311	396	0.775027	0.354988	0.029607	0.0792506	1.4708	2.17065	1.08248	4.35273
		Weighted median	398	0.468833	0.201933	0.0202478	0.0730441	0.864622	1.59813	1.07578	2.37411		396	0.468995	0.20431	0.021704	0.0685477	0.869442	1.59839	1.07095	2.38558
		Inverse variance weighted	398	0.374988	0.132778	0.00474028	0.114743	0.635234	1.45497	1.12159	1.88746		396	0.378165	0.130043	0.00363745	0.123281	0.633048	1.4596	1.1312	1.88334
		Adjusted for BMI	303	0.0892105	0.322602	0.782137	-0.543089	0.72151	1.09331	0.580951	2.05754
