# Supplementary material for: Causal relationship between obesity and anorectal abscess: a Mendelian randomization study
Source: Front Med (Lausanne). 2024 Jun 21;11:1437849. doi: 10.3389/fmed.2024.1437849 (PMC11225408; doi:10.3389/fmed.2024.1437849)
Supplement: Supplementary file 3 [file Table_3.xlsx]

## Sheet: Sheet1
Supplementary Table S3. Results of sensitivity analysis.
Exposure	Outcome	MR-Egger Regression			MR-PRESSO				Heterogeneity _IVW		Heterogeneity_MR-Egger
		Egger Intercept	SE	P_value	Global P_value	Corrected P_value	Outliers	Distortion P_value	Cochran’s Q	P_value	Cochran’s Q	P_value
Body mass index	Anorectal abscess	0.00335252	0.00610287	0.583061	0.551	NA	NA	NA	424.875	0.574116	424.574	0.564765
Anorectal abscess	Body mass index	-0.000426537	0.00195173	0.832478	0.01	0.174	rs144717024、rs76235992	0.079	15.0544	0.0894535	14.965	0.0598292
Body fat percentage	Anorectal abscess	-0.000470963	0.00813345	0.953856	0.042	0.169	rs2499468，rs9289630	0.787	395.741	0.16208	395.738	0.153333
Whole body fat mass	Anorectal abscess	0.00207521	0.00653819	0.751103	0.233	NA	NA	NA	426.1	0.293376	425.995	0.282749
Waist circumference	Anorectal abscess	0.000866143	0.00728468	0.905424	0.123	NA	NA	NA	386.316	0.0880599	386.3	0.0823454
Hip circumference	Anorectal abscess	-0.00785292	0.0065366	0.230327	0.024	0.214	rs2499468、rs62246311	0.978	416.593	0.218195	415.073	0.223222
