# Supplementary material for: Causal relationship between obesity and anorectal abscess: a Mendelian randomization study
Source: Front Med (Lausanne). 2024 Jun 21;11:1437849. doi: 10.3389/fmed.2024.1437849 (PMC11225408; doi:10.3389/fmed.2024.1437849)
Supplement: Supplementary file 4 [file Table_4.xlsx]

## Sheet: Sheet1
Supplementary Table S4.Results of BMA analysis.
Exposure	Outcome	method	beta	lci95	uci95	or	or_lci95	or_uci95	pval
Body mass index	Anorectal abscess	BWMR	0.695887	0.446107	0.945667	2.00549	1.56222	2.57453	4.74639e-08
Anorectal abscess	Body mass index	BWMR	0.0035641	-0.00422836	0.0113566	1.00357	0.995781	1.01142	0.370006
Body fat percentage	Anorectal abscess	BWMR	0.617903	0.250038	0.985769	1.85503	1.28407	2.67987	0.000994041
Whole body fat mass	Anorectal abscess	BWMR	0.648377	0.384208	0.912546	1.91243	1.46845	2.49065	1.5e-06
Waist circumference	Anorectal abscess	BWMR	0.933691	0.600458	1.26692	2.54388	1.82295	3.54991	3.97939e-08
Hip circumference	Anorectal abscess	BWMR	0.383332	0.12319	0.643473	1.46716	1.1311	1.90308	0.00387508
