# Supplementary material for: Causal relationship between obesity and anorectal abscess: a Mendelian randomization study
Source: Front Med (Lausanne). 2024 Jun 21;11:1437849. doi: 10.3389/fmed.2024.1437849 (PMC11225408; doi:10.3389/fmed.2024.1437849)
Supplement: Supplementary file 5 [file Table_5.xlsx]

## Sheet: STROBE-MR-checklist-fillable
Item No.	Section		Checklist item	Page No.	Relevant text from manuscript
1	TITLE and ABSTRACT		Indicate Mendelian randomization (MR) as the study’s design in the title and/or the abstract if that is a main purpose of the study	Page 1	Title:Causal Relationship Between Obesity And Anorectal Abscess: A Mendelian Randomization Study. Abstract: Univariate and multivariate Mendelian randomization (MR) were conducted using data from a large, published genome-wide association study (GWAS) of European ancestry to infer a causal relationship between obesity and anorectal abscess(ARB). Inverse variance weighted (IVW) analysis served as …
	INTRODUCTION
2	Background		Explain the scientific background and rationale for the reported study. What is the exposure? Is a potential causal relationship between exposure and outcome plausible? Justify why MR is a helpful method to address the study question	Page 1-2	A study involving 18,877 patients with perianal abscesses from 1997 to 2009 revealed that obesity was linked to an increased risk of developing anorectal abscess(ARB) . Additionally, another retrospective study observed that overweight and obesity are risk factors for ARB, exhibiting a J-shaped trend between elevated BMI levels and increased ARB risk. However, current evidence on the relationship…
3	Objectives		State specific objectives clearly, including pre-specified causal hypotheses (if any). State that MR is a method that, under specific assumptions, intends to estimate causal effects	Not mentioned	The MR method, utilizing genetic variation as instrumental variables (IVs), is less susceptible to confounding factors and can effectively mitigate biases stemming from confounding and reverse causal relationships, making it a valuable tool for inferring causal relationships .
	METHODS
4	Study design and data sources		Present key elements of the study design early in the article. Consider including a table listing sources of data for all phases of the study. For each data source contributing to the analysis, describe the following:
	a)		Setting: Describe the study design and the underlying population, if possible. Describe the setting, locations, and relevant dates, including periods of recruitment, exposure, follow-up, and data collection, when available.	Not mentioned
	b)		Participants: Give the eligibility criteria, and the sources and methods of selection of participants. Report the sample size, and whether any power or sample size calculations were carried out prior to the main analysis	Page 2, Table 1	The genome-wide association study (GWAS) summary statistics for BMI, obesity-related characteristics, and perirectal abscesses were sourced from the IEU OpenGWAS database (https://gwas.mrcieu.ac.uk/), which comprises primarily publicly available GWAS data suitable for Mendelian randomization analysis.
	c)		Describe measurement, quality control and selection of genetic variants	Page 2	All SNPs used for MR analysis must adhere to three recognized assumptions: (1) the IV must be strongly associated with the exposure, (2) the IV should be independent of confounders, and (3) the IV should affect the outcome solely through the exposure, without a direct association with the outcome . Initially, we selected independent SNPs strongly associated with the exposure factors with p values…
	d)		For each exposure, outcome, and other relevant variables, describe methods of assessment and diagnostic criteria for diseases	Not mentioned
	e)		Provide details of ethics committee approval and participant informed consent, if relevant	Page 3	As this study constitutes a secondary analysis of publicly available data, ethical approval was not required.
5	Assumptions		Explicitly state the three core IV assumptions for the main analysis (relevance, independence and exclusion restriction) as well assumptions for any additional or sensitivity analysis	Page 2	All SNPs used for MR analysis must adhere to three recognized assumptions: (1) the IV must be strongly associated with the exposure, (2) the IV should be independent of confounders, and (3) the IV should affect the outcome solely through the exposure, without a direct association with the outcome . Three methods of sensitivity analysis and horizontal pleiotropy testing are also described: weighte…
6	Statistical methods: main analysis		Describe statistical methods and statistics used
	a)		Describe how quantitative variables were handled in the analyses (i.e., scale, units, model)	Not mentioned
	b)		Describe how genetic variants were handled in the analyses and, if applicable, how their weights were selected	Page 2	we selected independent SNPs strongly associated with the exposure factors with p values < 5×10-8. For assessing the effect of ARB on BMI, we expanded the p value threshold to less than 5 × 10-6 to allow for a sufficient number of IVs. Secondly, to mitigate linkage disequilibrium (LD), SNPs within a window size of 10,000 kb were pruned at a threshold of r2<0.001, ensuring the independence of each…
	c)		Describe the MR estimator (e.g. two-stage least squares, Wald ratio) and related statistics. Detail the included covariates and, in case of two-sample MR, whether the same covariate set was used for adjustment in the two samples	Page 2	In this MR study, the inverse variance weighting (IVW) method served as the main analytical method for studying causality. The IVW method, an extension of the Wald ratio estimation method based on meta-analysis principles , employs the inverse variance of SNPs as weights in meta-analysis to evaluate the combined causal effect. In MR analysis, the IVW is the most effective way to detect causal eff…
	d)		Explain how missing data were addressed	Not mentioned
	e)		If applicable, indicate how multiple testing was addressed	Not mentioned
7	Assessment of assumptions		Describe any methods or prior knowledge used to assess the assumptions or justify their validity	Page 2	Finally, we calculated the F statistic to assess the extent of weak instrumental bias, including only IVs with F statistics greater than 10 in the MR analysis. The equation for the F-value used in this study is F = Beta2 / Se2, where Beta is the allele effect value, and Se is the estimated standard error of Beta.
8	Sensitivity analyses and additional analyses		Describe any sensitivity analyses or additional analyses performed (e.g. comparison of effect estimates from different approaches, independent replication, bias analytic techniques, validation of instruments, simulations)	Page 2-3	To mitigate the impact of heterogeneity on the causal effect, Cochran's Q test was used to evaluate heterogeneity. If the p-value exceeds 0.05, the effect of heterogeneity on the causal effect is considered negligible . Considering the influence of unknown confounders on genetic diversity and causal effects, the MR-Egger method was used to test for horizontal pleiotropy . Additionally, we employe…
9	Software and pre- registration
	a)		Name statistical software and package(s), including version and settings used	Page 3	All analyses were performed using R software (version 4.3.1) and the "TwoSampleMR" and "MRPRESSO" packages for MR analysis. P < 0.05 was considered statistically significant.
	b)		State whether the study protocol and details were pre-registered (as well as when and where)	Not mentioned
	RESULTS
10	Descriptive data
	a)		Report the numbers of individuals at each stage of included studies and reasons for exclusion. Consider use of a flow diagram	Table 1	The numbers of individuals included study is already provided in the Table 1.
	b)		Report summary statistics for phenotypic exposure(s), outcome(s), and other relevant variables (e.g. means, SDs, proportions)	Not mentioned
	c)		If the data sources include meta-analyses of previous studies, provide the assessments of heterogeneity across these studies	Not mentioned
	d)		For two-sample MR: i. Provide justification of the similarity of the genetic variant-exposure associations between the exposure and outcome samples	Supplementary Table S1	We first used a genome-wide significance threshold (P<5e-8) to screen IVs for MR analysis. In addition, snp with a window size of 10,000 kb was pruned at a threshold of r2<0.001 to mitigate the linkage disequilibrium (LD), thus ensuring the independence of each IV. In addition, we uploaded SNPs eligible for appeal to the Phenoscanner database to check for the presence of a second phenotype that c…
			ii. Provide information on the number of individuals who overlap between the exposure and outcome studies	Table 1	Table 1 showed that there is no overlap between exposure and outcome populations.
11	Main results
	a)		Report the associations between genetic variant and exposure, and between genetic variant and outcome, preferably on an interpretable scale	Supplementary Table S1
	b)		Report MR estimates of the relationship between exposure and outcome, and the measures of uncertainty from the MR analysis, on an interpretable scale, such as odds ratio or relative risk per SD difference	Supplementary Table S2
	c)		If relevant, consider translating estimates of relative risk into absolute risk for a meaningful time period	Not mentioned
	d)		Consider plots to visualize results (e.g. forest plot, scatterplot of associations between genetic variants and outcome versus between genetic variants and exposure)	Figure 2 and Figure 3
12	Assessment of assumptions
	a)		Report the assessment of the validity of the assumptions	Supplementary Table S1, Supplementary Table S3	Supplementary Table S1 reported the F-statistics for SNP, Supplementary Table S3 reported Q-statistics for assessment of heterogeneity.
	b)		Report any additional statistics (e.g., assessments of heterogeneity across genetic variants, such as I2, Q statistic or E-value)	Supplementary Table S1, Supplementary Table S3	Supplementary Table S1 reported the F-statistics for SNP, Supplementary Table S3 reported Q-statistics for assessment of heterogeneity.
13	Sensitivity analyses and additional analyses
	a)		Report any sensitivity analyses to assess the robustness of the main results to violations of the assumptions	Supplementary Table S2, Supplementary Table S3	MR-Egger, WM and IVW-random-effects model methods were provided as sensitivity analyses. When significant pleiotropy was present, we used the MR-PRESSO method to remove outlier SNPs and calculate corrected ORs and CIs.
	b)		Report results from other sensitivity analyses or additional analyses	Supplementary Table S2, Supplementary Table S3	MR-Egger, WM and IVW-random-effects model methods were provided as sensitivity analyses. When significant pleiotropy was present, we used the MR-PRESSO method to remove outlier SNPs and calculate corrected ORs and CIs.
	c)		Report any assessment of direction of causal relationship (e.g., bidirectional MR)	Page 3	Further analysis assessed whether ARB causally affects BMI. Results from IVW, MR-Egger, and the weighted median method consistently indicated that ARB had no effect on BMI (Supplementary Table S2).
	d)		When relevant, report and compare with estimates from non-MR analyses	Page 4, Supplementary Table S4	We used Bayesian model averaging (BMA) to further validate the results of the two-sample MR, as shown in Supplementary Table S4, and the BWMR analysis results were consistent with the two-sample MR, which indicated that our two-sample Mendelian randomization results were reliable.
	e)		Consider additional plots to visualize results (e.g., leave-one-out analyses)	Supplementary Figure
	DISCUSSION
14	Key results		Summarize key results with reference to study objectives	Page 4	Our MR analysis established a causal relationship between obesity and an increased risk of ARB, highlighting the significant role obesity plays in the development of perianal ARB. In our study, we considered not only total obesity as measured by BMI but also specific obesity measures. WC and HC serve as indicators of central obesity, while BF and FM represent total body fat (22). Including these …
15	Limitations		Discuss limitations of the study, taking into account the validity of the IV assumptions, other sources of potential bias, and imprecision. Discuss both direction and magnitude of any potential bias and any efforts to address them	Page 6	To our knowledge, this is the first MR study to assess the causal relationship between obesity and ARB. However, there are limitations to consider. Firstly, as our study used GWAS data from European populations, caution should be exercised when generalizing these findings to other ethnic groups. Secondly, our analysis did not stratify by age and sex due to database limitations; future studies sho…
16	Interpretation
	a)		Meaning: Give a cautious overall interpretation of results in the context of their limitations and in comparison with other studies	Page 4-5	In this manuscript, the content of this item is discussed a lot, and the MR results are reasonably interpreted by comparing them with several published studies.
	b)		Mechanism: Discuss underlying biological mechanisms that could drive a potential causal relationship between the investigated exposure and the outcome, and whether the gene-environment equivalence assumption is reasonable. Use causal language carefully, clarifying that IV estimates may provide causal effects only under certain assumptions	Page 4-5	This research discussed the possible mechanism of obesity leading to ARB.
	c)		Clinical relevance: Discuss whether the results have clinical or public policy relevance, and to what extent they inform effect sizes of possible interventions	Page 6	Our MR study confirms a positive causal relationship between genetically predicted increased BMI and the risk of ARB, improving our understanding of how obesity can lead to ARB and informing preventive and therapeutic strategies.
17	Generalizability		Discuss the generalizability of the study results (a) to other populations, (b) across other exposure periods/timings, and (c) across other levels of exposure	Page 6	Firstly, as our study used GWAS data from European populations, caution should be exercised when generalizing these findings to other ethnic groups.
	OTHER INFORMATION
18	Funding		Describe sources of funding and the role of funders in the present study and, if applicable, sources of funding for the databases and original study or studies on which the present study is based		This research did not receive any specific grant from funding agencies in the public, commercial, or not-for-profit sectors.
19	Data and data sharing		Provide the data used to perform all analyses or report where and how the data can be accessed, and reference these sources in the article. Provide the statistical code needed to reproduce the results in the article, or report whether the code is publicly accessible and if so, where	Page 2, Table 1
20	Conflicts of Interest		All authors should declare all potential conflicts of interest		All authors declare that they have no competing interests.
